# Supplementary material for: De novo genome assembly and analysis of Zalaria sp. Him3, a novel fructooligosaccharides producing yeast
Source: BMC Genom Data. 2022 Nov 10;23:78. doi: 10.1186/s12863-022-01094-2 (PMC9647967; doi:10.1186/s12863-022-01094-2)
Supplement: Supplementary file 1 — Additional file 1: Table S1. Gene annotation in predicted transcripts of Zalaria sp. Him3. [file 12863_2022_1094_MOESM1_ESM.xlsx]

## Sheet: Him3-genome.codingseq.refseq_rn
	Table S1 Gene annotation in predicted transcripts of Zalaria sp. Him3
Contig and gene number	Source / Annotated protein	identity (%)
NODE_1_g1	Diplodia corticola / lactose permease protein (BKCO1_6000045), partial mRNA	100
NODE_1_g8	Aplosporella prunicola CBS 121167 / uncharacterized protein (K452DRAFT_283056), mRNA	78.873
NODE_1_g9	Aureobasidium pullulans EXF-150 / pyrophosphatase-domain-containing protein (M438DRAFT_278456), partial mRNA	89.461
NODE_1_g10	Aureobasidium namibiae CBS 147.97 / hypothetical protein partial mRNA	78.114
NODE_1_g11	Pyrenophora tritici-repentis Pt-1C-BFP / Sec20 domain containing protein, mRNA	86.517
NODE_1_g12	Aspergillus brunneoviolaceus CBS 621.78 / quinic acid utilization activator (BO95DRAFT_384377), mRNA	92.308
NODE_1_g13	Pseudovirgaria hyperparasitica / histidine permease (EJ05DRAFT_475532), mRNA	75.758
NODE_1_g15	Ceraceosorus guamensis / WD40 repeat-like protein (IE81DRAFT_295867), partial mRNA	100
NODE_1_g17	Pseudocercospora fijiensis CIRAD86 / uncharacterized protein (MYCFIDRAFT_203542), partial mRNA	73.99
NODE_1_g19	Neohortaea acidophila / cyclic nucleotide-binding-like protein (BDY17DRAFT_315713), partial mRNA	77.629
NODE_1_g22	Dissoconium aciculare CBS 342.82 / kinase-like protein (K489DRAFT_383706), mRNA	79.891
NODE_1_g23	Xylona heveae TC161 / alpha/beta-hydrolase mRNA	75.891
NODE_1_g25	Coniosporium apollinis CBS 100218 / hypothetical protein partial mRNA	82.803
NODE_1_g28	Aureobasidium pullulans EXF-150 / uncharacterized protein (M438DRAFT_322812), mRNA	80.103
NODE_1_g29	Xylona heveae TC161 / hypothetical protein mRNA	75.781
NODE_1_g34	Exserohilum turcica Et28A / uncharacterized protein (SETTUDRAFT_106166), partial mRNA	75.123
NODE_1_g35	Aureobasidium pullulans EXF-150 / sulfate permease (M438DRAFT_355626), partial mRNA	74.493
NODE_1_g37	Aspergillus japonicus CBS 114.51 / putative autophagy protein Apg6 (BO86DRAFT_314808), partial mRNA	97.059
NODE_1_g43	Zasmidium cellare ATCC 36951 / uncharacterized protein (M409DRAFT_30118), partial mRNA	86.232
NODE_1_g44	Neohortaea acidophila / uncharacterized protein (BDY17DRAFT_247442), partial mRNA	74.821
NODE_1_g46	Aureobasidium subglaciale EXF-2481 / hypothetical protein mRNA	92.875
NODE_1_g48	Colletotrichum fructicola / uncharacterized protein (CGMCC3_g10623), partial mRNA	75.947
NODE_1_g49	Mytilinidion resinicola / uncharacterized protein (BDZ99DRAFT_448762), mRNA	79.095
NODE_1_g50	Zymoseptoria tritici IPO323 / uncharacterized protein (MYCGRDRAFT_72131), partial mRNA	75.661
NODE_1_g51	Westerdykella ornata / chitin synthase 4 (EI97DRAFT_25912), mRNA	80.561
NODE_1_g52	Westerdykella ornata / HCP-like protein (EI97DRAFT_454510), partial mRNA	75.385
NODE_1_g54	Aureobasidium namibiae CBS 147.97 / TLC domain-containing protein partial mRNA	75.753
NODE_1_g55	Cladophialophora yegresii CBS 114405 / hypothetical protein partial mRNA	75.091
NODE_1_g57	Pestalotiopsis fici W106-1 / hypothetical protein mRNA	100
NODE_1_g59	Aspergillus campestris IBT 28561 / uncharacterized protein (P168DRAFT_249495), partial mRNA	80.363
NODE_1_g62	Aspergillus japonicus CBS 114.51 / deoxyuridine 5'-triphosphate nucleotidohydrolase (BO86DRAFT_337336), mRNA	76.068
NODE_1_g63	Aureobasidium pullulans EXF-150 / Sec63-domain-containing protein (M438DRAFT_344223), mRNA	78.162
NODE_1_g64	Lachnellula hyalina / Septin spn3-like protein (spn3), partial mRNA	80.275
NODE_1_g65	Talaromyces stipitatus ATCC 10500 / tyrosine-protein phosphatase precursor, putative, mRNA	100
NODE_1_g66	Amorphotheca resinae ATCC 22711 / hypothetical protein (M430DRAFT_92554), partial mRNA	75.362
NODE_1_g67	Lasiodiplodia theobromae / Ubiquitin (LTHEOB_3412), partial mRNA	93.883
NODE_1_g75	Diplodia corticola / atp-dependent rna helicase dbp9 (BKCO1_19000170), partial mRNA	73.903
NODE_1_g78	Coniosporium apollinis CBS 100218 / hypothetical protein partial mRNA	79.459
NODE_1_g79	Dothidotthia symphoricarpi CBS 119687 / ATP-dependent permease MDL2 (P153DRAFT_419324), mRNA	71.555
NODE_1_g80	Aureobasidium namibiae CBS 147.97 / Hsp90 co-chaperone Cdc37 partial mRNA	72.021
NODE_1_g81	Rasamsonia emersonii CBS 393.64 / DNA mismatch repair protein Msh1 mRNA	79.021
NODE_1_g82	Aureobasidium pullulans EXF-150 / uroporphyrinogen decarboxylase (M438DRAFT_347545), mRNA	79.252
NODE_1_g84	Zasmidium cellare ATCC 36951 / uncharacterized protein (M409DRAFT_27679), partial mRNA	80.17
NODE_1_g86	Aureobasidium namibiae CBS 147.97 / 60S acidic ribosomal protein P0 partial mRNA	88.124
NODE_1_g88	Coniosporium apollinis CBS 100218 / thioredoxin reductase partial mRNA	75.331
NODE_1_g91	Phialemoniopsis curvata / uncharacterized protein (E0L32_008626), partial mRNA	85.211
NODE_1_g93	Trichoderma virens Gv29-8 / hypothetical protein mRNA	76.61
NODE_1_g94	Aureobasidium namibiae CBS 147.97 / ctr copper transporter family protein partial mRNA	82.301
NODE_1_g96	Coniosporium apollinis CBS 100218 / hypothetical protein partial mRNA	85.792
NODE_1_g99	Coniosporium apollinis CBS 100218 / hypothetical protein partial mRNA	79.286
NODE_1_g100	Aureobasidium subglaciale EXF-2481 / hypothetical protein mRNA	75.67
NODE_1_g103	Leptosphaeria maculans JN3 / hypothetical protein (LEMA_P012510.1), partial mRNA	84.27
NODE_1_g104	Mytilinidion resinicola / FAD/NAD(P)-binding domain-containing protein (BDZ99DRAFT_392657), partial mRNA	73.272
NODE_1_g105	Zymoseptoria tritici IPO323 / uncharacterized protein (MYCGRDRAFT_56742), partial mRNA	73.448
NODE_1_g106	Cladophialophora immunda / hypothetical protein mRNA	76.402
NODE_1_g109	Drosophila grimshawi / uncharacterized LOC6563772 (LOC6563772), transcript variant X2, mRNA	100
NODE_1_g110	Gloeophyllum trabeum ATCC 11539 / cell wall organization protein/glutathione transferase mRNA	73.984
NODE_1_g111	Quercus suber / uncharacterized LOC112018668 (LOC112018668), mRNA	77.311
NODE_1_g113	Pseudocercospora fijiensis CIRAD86 / uncharacterized protein (MYCFIDRAFT_214725), partial mRNA	72.446
NODE_1_g115	Aaosphaeria arxii CBS 175.79 / transaldolase 1 (BU24DRAFT_421914), mRNA	82.787
NODE_1_g116	Quercus suber / superoxide dismutase [Cu-Zn]-like (LOC112026751), mRNA	87.473
NODE_1_g117	Aspergillus candidus / transcription factor (BDW47DRAFT_125959), partial mRNA	72.403
NODE_1_g118	Zasmidium cellare ATCC 36951 / uncharacterized protein (M409DRAFT_71040), partial mRNA	80.952
NODE_1_g119	Aplosporella prunicola CBS 121167 / uncharacterized protein (K452DRAFT_337768), partial mRNA	74.643
NODE_1_g120	Diplodia corticola / mfs general substrate transporter (BKCO1_3800040), partial mRNA	73.897
NODE_1_g123	Aplosporella prunicola CBS 121167 / uncharacterized protein (K452DRAFT_348455), mRNA	74.735
NODE_1_g127	Lasiodiplodia theobromae / Lea domain protein (LTHEOB_10787), partial mRNA	75.361
NODE_1_g129	Parastagonospora nodorum SN15 / hypothetical protein (SNOG_04619), partial mRNA	71.391
NODE_1_g130	Aplosporella prunicola CBS 121167 / uncharacterized protein (K452DRAFT_228219), partial mRNA	73.802
NODE_1_g131	Cynoglossus semilaevis / NAD-dependent protein deacetylase HST1-like (LOC112486848), mRNA	100
NODE_1_g132	Coniosporium apollinis CBS 100218 / hypothetical protein partial mRNA	79.104
NODE_1_g133	Diplodia corticola / otu domain-containing protein 6b (BKCO1_2000081), partial mRNA	80.625
NODE_1_g136	Macroventuria anomochaeta / uncharacterized protein (BU25DRAFT_333086), partial mRNA	78.947
NODE_1_g137	Diplodia corticola / aspartic endopeptidase (BKCO1_4500045), partial mRNA	72.703
NODE_1_g139	Pseudocercospora fijiensis CIRAD86 / uncharacterized protein (MYCFIDRAFT_80285), partial mRNA	73.13
NODE_1_g140	Aureobasidium pullulans EXF-150 / uncharacterized protein (M438DRAFT_293627), mRNA	71.307
NODE_1_g141	Aureobasidium namibiae CBS 147.97 / NEDD8-conjugating enzyme UBC12 partial mRNA	82.338
NODE_1_g142	Aureobasidium pullulans EXF-150 / cytochrome-c oxidase, subunit VIIa (M438DRAFT_344217), mRNA	82.967
NODE_1_g143	Mytilinidion resinicola / clathrin adaptor, mu subunit (BDZ99DRAFT_265806), mRNA	72.857
NODE_1_g146	Aspergillus welwitschiae / Aldehyde/histidinol dehydrogenase (BDQ94DRAFT_137097), mRNA	100
NODE_1_g147	Aureobasidium namibiae CBS 147.97 / SH3-domain-containing protein partial mRNA	72.569
NODE_1_g148	Colletotrichum fructicola / uncharacterized protein (CGMCC3_g2699), partial mRNA	76.154
NODE_1_g150	Lasiodiplodia theobromae / Aromatic amino acid aminotransferase 1 (LTHEOB_10778), partial mRNA	71.67
NODE_1_g151	Phialocephala scopiformis / defender against death DAD protein mRNA	78.671
NODE_1_g153	Saprochaete ingens / uncharacterized protein (SAPINGB_P002354), partial mRNA	95
NODE_1_g155	Aaosphaeria arxii CBS 175.79 / multidrug resistance protein fnx1 (BU24DRAFT_356986), partial mRNA	70.326
NODE_1_g157	Aspergillus niger CBS 513.88 / nuclear protein localization protein 4, mRNA	71.949
NODE_1_g158	Macroventuria anomochaeta / uncharacterized protein (BU25DRAFT_410426), mRNA	80.297
NODE_1_g161	Exophiala xenobiotica / hypothetical protein mRNA	78.295
NODE_1_g162	Aureobasidium pullulans EXF-150 / N-acetyltransferas-like protein (M438DRAFT_301138), mRNA	75.928
NODE_1_g164	Aureobasidium subglaciale EXF-2481 / hypothetical protein partial mRNA	78.349
NODE_1_g166	Coniosporium apollinis CBS 100218 / hypothetical protein partial mRNA	74.566
NODE_1_g167	Aureobasidium namibiae CBS 147.97 / Pkinase-domain-containing protein partial mRNA	84.014
NODE_1_g168	Colletotrichum scovillei / subtilase (HER10_EVM0013156), mRNA	71.325
NODE_1_g169	Didymella exigua CBS 183.55 / uncharacterized protein (M421DRAFT_416967), mRNA	72.545
NODE_1_g174	Sodiomyces alkalinus F11 / hypothetical protein (SODALDRAFT_342219), mRNA	73.158
NODE_1_g175	Drosophila guanche / homeotic protein ocelliless (LOC117581159), transcript variant X2, mRNA	89.362
NODE_1_g177	Quercus suber / methylcrotonoyl-CoA carboxylase subunit alpha, mitochondrial-like (LOC112026890), mRNA	73.177
NODE_1_g178	Neohortaea acidophila / carbamoyl-phosphate synthase L chain, ATP binding domain-containing protein (BDY17DRAFT_308556), partial mRNA	76.34
NODE_1_g181	Zasmidium cellare ATCC 36951 / uncharacterized protein (M409DRAFT_57656), partial mRNA	79.167
NODE_1_g182	Phaeoacremonium minimum UCRPA7 / putative fungal cellulose binding domain-containing protein partial mRNA	73.118
NODE_1_g183	Hyaloscypha bicolor / E mitochondrial phosphate carrier protein-like protein (K444DRAFT_545071), partial mRNA	79.215
NODE_1_g185	Verruconis gallopava / hypothetical protein mRNA	71.122
NODE_1_g190	Aureobasidium pullulans EXF-150 / arginyl-tRNA synthetase (M438DRAFT_378479), partial mRNA	77.106
NODE_1_g191	Thermothelomyces thermophilus ATCC 42464 / uncharacterized protein (MYCTH_2302899), mRNA	80.739
NODE_1_g192	Castor canadensis / CWC22 spliceosome associated protein homolog (Cwc22), mRNA	100
NODE_1_g193	Aureobasidium subglaciale EXF-2481 / hypothetical protein mRNA	75.777
NODE_1_g194	Diplodia corticola / hypothetical protein (BKCO1_19000120), partial mRNA	71.721
NODE_1_g196	Macroventuria anomochaeta / NAD(P)-binding protein (BU25DRAFT_363618), mRNA	79.558
NODE_1_g199	Alternaria alternata / mitochondrial distribution and morphology protein 34 mRNA	77.944
NODE_1_g201	Aspergillus homomorphus CBS 101889 / LETM1-domain-containing protein (BO97DRAFT_390682), mRNA	77.079
NODE_1_g203	Paraphaeosphaeria sporulosa / protein phosphatase methylesteras-like protein 1 mRNA	73.973
NODE_1_g204	Aureobasidium namibiae CBS 147.97 / hypothetical protein partial mRNA	78.704
NODE_1_g205	Cercospora beticola / putative membrane protein (CB0940_04470), mRNA	71.259
NODE_1_g206	Coniosporium apollinis CBS 100218 / hypothetical protein partial mRNA	76.733
NODE_1_g209	Aureobasidium namibiae CBS 147.97 / hypothetical protein partial mRNA	79.379
NODE_1_g210	Ramularia collo-cygni / uncharacterized protein (RCC_05212), partial mRNA	73.9
NODE_1_g212	Suhomyces tanzawaensis NRRL Y-17324 / phosphate permease (CANTADRAFT_24353), mRNA	100
NODE_1_g213	Beauveria bassiana ARSEF 2860 / ubiquitin homeostasis protein lub1 partial mRNA	73.425
NODE_1_g214	Cyprinus carpio / protein FAM189A2-like (LOC109073576), mRNA	100
NODE_1_g216	Aureobasidium namibiae CBS 147.97 / sister chromatid cohesion protein Eso1 partial mRNA	74.21
NODE_1_g218	Exserohilum turcica Et28A / uncharacterized protein (SETTUDRAFT_119955), mRNA	87.069
NODE_1_g219	Quercus suber / uncharacterized LOC111998825 (LOC111998825), mRNA	73.085
NODE_1_g224	Coniosporium apollinis CBS 100218 / hypothetical protein partial mRNA	78.644
NODE_1_g225	Aplosporella prunicola CBS 121167 / uncharacterized protein (K452DRAFT_290085), mRNA	95.513
NODE_1_g226	Thermothelomyces thermophilus ATCC 42464 / uncharacterized protein (MYCTH_2311189), mRNA	77.372
NODE_1_g228	Baudoinia panamericana UAMH 10762 / uncharacterized protein (BAUCODRAFT_78047), partial mRNA	77.723
NODE_1_g229	Aureobasidium namibiae CBS 147.97 / ORMDL family protein partial mRNA	82.966
NODE_1_g231	Aspergillus aculeatinus CBS 121060 / hypothetical protein (BO66DRAFT_370179), mRNA	83.505
NODE_1_g232	Aaosphaeria arxii CBS 175.79 / uncharacterized protein (BU24DRAFT_404022), partial mRNA	96.97
NODE_1_g233	Metarhizium brunneum ARSEF 3297 / Oxysterol-binding protein partial mRNA	84.211
NODE_1_g236	Diplodia corticola / endoplasmic reticulum vesicle protein 25 (BKCO1_4500069), partial mRNA	78.616
NODE_1_g238	Aspergillus mulundensis / Succinate dehydrogenase assembly factor 2, mitochondrial (DSM5745_00681), partial mRNA	80.909
NODE_1_g241	Aureobasidium subglaciale EXF-2481 / hypothetical protein mRNA	71.484
NODE_1_g242	Trichoderma harzianum CBS 226.95 / hypothetical protein (M431DRAFT_503705), mRNA	91.489
NODE_1_g246	Aureobasidium namibiae CBS 147.97 / hypothetical protein partial mRNA	73.583
NODE_1_g249	Neohortaea acidophila / uncharacterized protein (BDY17DRAFT_311119), partial mRNA	81.443
NODE_1_g251	Chaetomium thermophilum var. thermophilum DSM 1495 / hypothetical protein (CTHT_0003060), partial mRNA	85.271
NODE_1_g252	Aplosporella prunicola CBS 121167 / uncharacterized protein (K452DRAFT_218596), partial mRNA	83.404
NODE_1_g255	Blastomyces gilchristii SLH14081 / prefoldin subunit 2 (BDBG_04599), partial mRNA	76.9
NODE_1_g256	Paraphaeosphaeria sporulosa / hypothetical protein partial mRNA	82.55
NODE_1_g257	Talaromyces atroroseus / hypothetical protein (UA08_03836), partial mRNA	74.471
NODE_1_g263	Lasiodiplodia theobromae / Replication factor c subunit 2 (LTHEOB_11764), partial mRNA	79.189
NODE_1_g264	Aureobasidium subglaciale EXF-2481 / benzoquinone reductase mRNA	82.935
NODE_1_g272	Alternaria arborescens / hypothetical protein (AA0111_g10015), partial mRNA	75.089
NODE_1_g278	Aspergillus japonicus CBS 114.51 / mitochondria protoheme IX farnesyltransferase (BO86DRAFT_388591), mRNA	83.594
NODE_1_g279	Lasiodiplodia theobromae / uncharacterized protein (LTHEOB_766), partial mRNA	79.208
NODE_1_g280	Aureobasidium pullulans EXF-150 / pyruvate kinase (M438DRAFT_345907), mRNA	83.763
NODE_1_g281	Aaosphaeria arxii CBS 175.79 / phosphoglycerate dehydrogenase (BU24DRAFT_497200), partial mRNA	73.739
NODE_1_g282	Lasiodiplodia theobromae / Lactoylglutathione lyase protein (LTHEOB_6934), partial mRNA	78.542
NODE_1_g283	Zasmidium cellare ATCC 36951 / uncharacterized protein (M409DRAFT_63644), partial mRNA	76.19
NODE_1_g284	Coniosporium apollinis CBS 100218 / hypothetical protein partial mRNA	71.608
NODE_1_g286	Aplosporella prunicola CBS 121167 / uncharacterized protein (K452DRAFT_330317), partial mRNA	74.744
NODE_1_g287	Bipolaris oryzae ATCC 44560 / hypothetical protein partial mRNA	84
NODE_1_g289	Saprochaete ingens / uncharacterized protein (SAPINGB_P001207), partial mRNA	100
NODE_1_g290	Moesziomyces antarcticus / conserved hypothetical protein partial mRNA	100
NODE_1_g292	Aplosporella prunicola CBS 121167 / uncharacterized protein (K452DRAFT_19533), mRNA	79.134
NODE_1_g293	Astyanax mexicanus / keratin, type I cytoskeletal 18-like (LOC103025419), mRNA	100
NODE_1_g295	Lasiodiplodia theobromae / Mitochondrial 2-oxoglutarate malate carrier protein (LTHEOB_8094), partial mRNA	77.033
NODE_1_g296	Aureobasidium pullulans EXF-150 uncharacterized protein (M438DRAFT_361532), mRNA	72.409
NODE_1_g298	Aaosphaeria arxii CBS 175.79 / DUF21-domain-containing protein (BU24DRAFT_401519), mRNA	74.907
NODE_1_g299	Penicilliopsis zonata CBS 506.65 / hypothetical protein (ASPZODRAFT_100597), mRNA	77.953
NODE_1_g301	Baudoinia panamericana UAMH 10762 / uncharacterized protein (BAUCODRAFT_158215), partial mRNA	77.645
NODE_1_g302	Penicillium arizonense / hypothetical protein (PENARI_c001G07485), partial mRNA	77.756
NODE_1_g304	Daldinia childiae / ENTH domain-containing protein C19F8.03c (GL218_07857), partial mRNA	84.375
NODE_1_g305	Coniosporium apollinis CBS 100218 / acyl-CoA dehydrogenase partial mRNA	81.255
NODE_1_g309	Phialemoniopsis curvata / uncharacterized protein (E0L32_005140), partial mRNA	77.882
NODE_1_g310	Aspergillus heteromorphus CBS 117.55 / uncharacterized protein (BO70DRAFT_377584), partial mRNA	74.98
NODE_1_g312	Pyrenophora tritici-repentis Pt-1C-BFP / hypothetical protein, mRNA	78.199
NODE_1_g313	Aplosporella prunicola CBS 121167 / uncharacterized protein (K452DRAFT_254715), mRNA	79.397
NODE_1_g314	Aspergillus terreus NIH2624 / conserved hypothetical protein (ATEG_09314) partial mRNA	71.32
NODE_1_g315	Aplosporella prunicola CBS 121167 / uncharacterized protein (K452DRAFT_232681), partial mRNA	79.319
NODE_1_g316	Zymoseptoria tritici IPO323 / p21-activated protein kinase (MgSte20), partial mRNA	81.336
NODE_1_g318	Colletotrichum fructicola / 3-methyl-2-oxobutanoate hydroxymethyltransferase (CGMCC3_g2822), partial mRNA	74.899
NODE_1_g320	Colletotrichum fructicola / Class E vacuolar protein-sorting machinery protein (CGMCC3_g10218), partial mRNA	73.639
NODE_1_g322	Lasiodiplodia theobromae / uncharacterized protein (LTHEOB_11739), partial mRNA	78.358
NODE_1_g324	Gloeophyllum trabeum ATCC 11539 / sugar transporter mRNA	72.191
NODE_1_g328	Diplodia corticola / 60s ribosomal protein l15 (BKCO1_10500015), partial mRNA	89.508
NODE_1_g332	Aspergillus heteromorphus CBS 117.55 / cytochrome P450 monooxygenase (BO70DRAFT_62841), mRNA	74.522
NODE_1_g333	Quercus suber / NADPH dehydrogenase afvA-like (LOC112018623), mRNA	76.471
NODE_1_g335	Aspergillus clavatus NRRL 1 / phosphotyrosyl phosphatase activator (ACLA_083730), partial mRNA	75.909
NODE_1_g336	Westerdykella ornata / PIN domain-like protein (EI97DRAFT_435881), mRNA	77.478
NODE_1_g337	Pseudogymnoascus destructans / hypothetical protein (VC83_03596), partial mRNA	78.065
NODE_1_g338	Ramularia collo-cygni / probable PRX1-mitochondrial isoform of thioredoxin peroxidase (RCC_11478), partial mRNA	86.533
NODE_1_g339	Neohortaea acidophila / major facilitator superfamily domain-containing protein (BDY17DRAFT_122011), mRNA	79.004
NODE_1_g342	Aureobasidium namibiae CBS 147.97 / S-adenosyl-L-methionine-dependent methyltransferase partial mRNA	76.151
NODE_1_g343	Quercus suber / uncharacterized oxidoreductase C736.13-like (LOC112036764), mRNA	75.93
NODE_1_g348	Alternaria arborescens / hypothetical protein (AA0111_g11474), partial mRNA	83.594
NODE_1_g350	Bipolaris victoriae FI3 / hypothetical protein partial mRNA	81.111
NODE_1_g360	Aureobasidium pullulans EXF-150 / uncharacterized protein (M438DRAFT_368107), mRNA	74.718
NODE_1_g361	Aspergillus lentulus / uncharacterized protein (IFM58399_09016), partial mRNA	86.154
NODE_1_g362	Aureobasidium subglaciale EXF-2481 / hypothetical protein partial mRNA	72.379
NODE_1_g363	Aspergillus nidulans FGSC A4 / hypothetical protein (AN5200.2), partial mRNA	78.661
NODE_1_g364	Verruconis gallopava / methionine aminopeptidase, type I, variant 3 mRNA	73.792
NODE_1_g368	Diplodia corticola / mfs fhs l-fucose permease (BKCO1_1200084), partial mRNA	76.717
NODE_1_g370	Quercus suber / probable ubiquitin fusion degradation protein C12B10.01c (LOC112013476), mRNA	71.851
NODE_1_g372	Baudoinia panamericana UAMH 10762 / uncharacterized protein (BAUCODRAFT_73361), partial mRNA	75.359
NODE_1_g380	Aplosporella prunicola CBS 121167 / uncharacterized protein (K452DRAFT_288290), mRNA	90.399
NODE_1_g381	Neohortaea acidophila / MgPPZ1,protein phosphatase 2A-like protein (BDY17DRAFT_116256), mRNA	77.801
NODE_1_g382	Chlamydomonas reinhardtii / flagellar associated protein (FAP201), partial mRNA	88.235
NODE_1_g383	Zasmidium cellare ATCC 36951 / glycoside hydrolase family 5 protein (M409DRAFT_63204), partial mRNA	74.545
NODE_1_g384	Aplosporella prunicola CBS 121167 / uncharacterized protein (K452DRAFT_288414), mRNA	73.628
NODE_1_g386	Salarias fasciatus / DDRGK domain containing 1 (ddrgk1), mRNA	100
NODE_1_g389	Aspergillus neoniger CBS 115656 / hypothetical protein (BO87DRAFT_437074), partial mRNA	83.117
NODE_1_g390	Rhinocladiella mackenziei CBS 650.93 / hypothetical protein partial mRNA	79.054
NODE_1_g391	Aureobasidium subglaciale EXF-2481 / hypothetical protein partial mRNA	78.784
NODE_1_g393	Phanerochaete carnosa HHB-10118-sp / uncharacterized protein (PHACADRAFT_115365), mRNA	97.059
NODE_1_g395	Colletotrichum higginsianum IMI 349063 / Hexose transporter mRNA	74.836
NODE_1_g396	Lasiodiplodia theobromae / SnoRNA binding protein (LTHEOB_8079), partial mRNA	74.919
NODE_1_g397	Trichoderma reesei QM6a / uncharacterized protein (TRIREDRAFT_122546), mRNA	81.992
NODE_1_g398	Endocarpon pusillum Z07020 / hypothetical protein mRNA	72.194
NODE_1_g399	Ramularia collo-cygni / related to cyclin B and related kinase-activating proteins (RCC_02428), partial mRNA	76.065
NODE_1_g400	Coniosporium apollinis CBS 100218 / phosphatidylinositol glycan, class U partial mRNA	73.888
NODE_1_g401	Macroventuria anomochaeta / uncharacterized protein (BU25DRAFT_382520), mRNA	75.773
NODE_1_g403	Coniosporium apollinis CBS 100218 / DNA mismatch repair protein MSH6 partial mRNA	74.786
NODE_1_g406	Paramormyrops kingsleyae / BAH domain and coiled-coil containing 1 (bahcc1), transcript variant X4, mRNA	100
NODE_1_g407	Aureobasidium namibiae CBS 147.97 / ras-domain-containing protein partial mRNA	83.883
NODE_1_g408	Zymoseptoria tritici IPO323 / uncharacterized protein (MYCGRDRAFT_58320), mRNA	74.157
NODE_1_g410	Dothidotthia symphoricarpi CBS 119687 / MFS general substrate transporter (P153DRAFT_352084), mRNA	77.117
NODE_1_g411	Aspergillus caelatus / uncharacterized protein (BDV27DRAFT_141387), partial mRNA	77.124
NODE_1_g413	Zasmidium cellare ATCC 36951 / uncharacterized protein (M409DRAFT_35577), partial mRNA	88.753
NODE_1_g414	Diplodia corticola / dihydrodipicolinate synthetase (BKCO1_4300019), partial mRNA	71.019
NODE_1_g415	Pseudocercospora fijiensis CIRAD86 / uncharacterized protein (MYCFIDRAFT_125245), partial mRNA	75.706
NODE_1_g417	Macroventuria anomochaeta / kinesin family protein-like protein (BU25DRAFT_356938), mRNA	76.13
NODE_1_g419	Aureobasidium namibiae CBS 147.97 / ERG9, squalene synthase partial mRNA	76.544
NODE_1_g420	Aureobasidium namibiae CBS 147.97 / eukaryotic translation initiation factor 4E partial mRNA	86.848
NODE_1_g421	Aureobasidium subglaciale EXF-2481 / hypothetical protein partial mRNA	72.099
NODE_1_g423	Pseudogymnoascus verrucosus / hypothetical protein mRNA	73.96
NODE_1_g424	Amorphotheca resinae ATCC 22711 / hypothetical protein (M430DRAFT_115465), mRNA	81.04
NODE_1_g429	Westerdykella ornata / uncharacterized protein (EI97DRAFT_57793), mRNA	76.799
NODE_1_g430	Diplodia corticola / general substrate transporter (BKCO1_9000138), partial mRNA	75.208
NODE_1_g432	Aureobasidium namibiae CBS 147.97 / elongation factor G 1, mitochondrial precursor partial mRNA	80.416
NODE_1_g435	Capronia epimyces CBS 606.96 / hypothetical protein partial mRNA	74.303
NODE_1_g436	Capronia epimyces CBS 606.96 / hypothetical protein partial mRNA	82
NODE_1_g437	Alternaria arborescens / Pre-mRNA-processing factor 17 (AA0111_g6810), partial mRNA	72.79
NODE_1_g438	Aureobasidium namibiae CBS 147.97 / cornichon partial mRNA	89.737
NODE_1_g443	Aureobasidium namibiae CBS 147.97 / seryl-tRNA synthetase partial mRNA	74.17
NODE_1_g445	Zymoseptoria tritici IPO323 / chromatin assembly complex 1 subunit B/CAC2 (NFB2401), partial mRNA	72.019
NODE_1_g446	Mytilinidion resinicola / glutamyl-tRNA amidotransferase subunit A (BDZ99DRAFT_373243), partial mRNA	72.973
NODE_1_g447	Aspergillus clavatus NRRL 1 / aldehyde dehydrogenase Ald3, putative (ACLA_047970), partial mRNA	75.206
NODE_1_g452	Aspergillus caelatus / transcription elongation factor spt5 (BDV27DRAFT_130550), mRNA	80.488
NODE_1_g457	Aureobasidium namibiae CBS 147.97 / DUF757-domain-containing protein partial mRNA	83.417
NODE_1_g459	Trematosphaeria pertusa / succinic semialdehyde dehydrogenase (BU26DRAFT_600576), partial mRNA	79.084
NODE_1_g460	Manis javanica / sperm-associated antigen 17-like (LOC108401120), partial mRNA	100
NODE_1_g461	Fusarium vanettenii 77-13-4 / polysaccharide lyase family 1 (NECHADRAFT_34871), partial mRNA	73.958
NODE_1_g463	Coniosporium apollinis CBS 100218 / threonine ammonia-lyase, biosynthetic partial mRNA	76.11
NODE_1_g466	Lasiodiplodia theobromae / Autophagy protein (LTHEOB_810), partial mRNA	74.93
NODE_1_g467	Rasamsonia emersonii CBS 393.64 / Peroxisome biosynthesis protein (Peroxin-2) mRNA	86.842
NODE_1_g468	Quercus suber / acid phosphatase-like (LOC112020251), mRNA	79.599
NODE_1_g470	Beauveria bassiana ARSEF 2860 / glycosyltransferase family 50 partial mRNA	81.287
NODE_1_g471	Pseudocercospora fijiensis CIRAD86 / uncharacterized protein (MYCFIDRAFT_122066), partial mRNA	95.833
NODE_1_g472	Aureobasidium namibiae CBS 147.97 / Translin partial mRNA	84.071
NODE_1_g473	Aspergillus terreus NIH2624 / hypothetical protein (ATEG_01817) partial mRNA	71.944
NODE_1_g480	Paraphaeosphaeria sporulosa / hypothetical protein partial mRNA	81.25
NODE_1_g482	Aureobasidium pullulans EXF-150 / dnaK-type molecular chaperone bipA (M438DRAFT_343558), mRNA	84.874
NODE_1_g485	Trematosphaeria pertusa / uncharacterized protein (BU26DRAFT_518700), mRNA	77.536
NODE_1_g491	Aureobasidium pullulans EXF-150 / ribosomal protein S2 (M438DRAFT_363273), mRNA	89.324
NODE_1_g492	Sordaria macrospora k-hell / uncharacterized protein (SMAC_02366), partial mRNA	71.239
NODE_1_g493	Aspergillus costaricaensis CBS 115574 / maleylacetate reductase (BO79DRAFT_167073), mRNA	79.818
NODE_1_g495	Aureobasidium namibiae CBS 147.97 / 26S proteasome regulatory complex, non-ATPase subcomplex, Rpn2/Psmd1 subunit partial mRNA	79.003
NODE_1_g496	Lachnellula hyalina / Mannose-P-dolichol utilization defect protein (Mpdu1), partial mRNA	77.016
NODE_1_g497	Mytilinidion resinicola / glyoxylate pathway regulator (BDZ99DRAFT_458755), mRNA	79.003
NODE_1_g498	Ramularia collo-cygni / related to D-arabinitol 2-dehydrogenase (RCC_00402), partial mRNA	92.683
NODE_1_g499	Verticillium nonalfalfae / uncharacterized protein (D7B24_004474), partial mRNA	81.5
NODE_1_g500	Paraphaeosphaeria sporulosa / hypothetical protein partial mRNA	81.301
NODE_1_g503	Aureobasidium subglaciale EXF-2481 / hypothetical protein partial mRNA	75.912
NODE_1_g504	Aplosporella prunicola CBS 121167 / uncharacterized protein (K452DRAFT_290541), mRNA	70.685
NODE_1_g512	Bipolaris maydis ATCC 48331 / hypothetical protein mRNA	71.555
NODE_1_g513	Exophiala spinifera / hypothetical protein partial mRNA	72.457
NODE_1_g514	Ramularia collo-cygni / probable sphingolipid long chain base-responsive protein PIL1 (RCC_02832), partial mRNA	87.236
NODE_1_g515	Glarea lozoyensis ATCC 20868 / hypothetical protein mRNA	76.8
NODE_1_g516	Spinacia oleracea / erlin-2-B (LOC110791638), mRNA	100
NODE_1_g517	Aureobasidium subglaciale EXF-2481 / hypothetical protein partial mRNA	81.818
NODE_1_g518	Diplodia corticola glycoside / hydrolase family 35 protein (BKCO1_2000097), partial mRNA	72.913
NODE_1_g519	Verruconis gallopava / hypothetical protein mRNA	71.084
NODE_1_g520	Didymella exigua CBS 183.55 / WD40 repeat-like protein (M421DRAFT_414977), mRNA	73.996
NODE_1_g523	Diplodia corticola / arylsulfotransferase protein (BKCO1_5000126), partial mRNA	75.2
NODE_1_g525	Lasiodiplodia theobromae / Beta-Ala-His dipeptidase (LTHEOB_5038), partial mRNA	87.624
NODE_1_g526	Fonsecaea erecta / hypothetical protein (AYL99_07481), partial mRNA	84.615
NODE_1_g527	Hyaloscypha bicolor E / methionine-R-sulfoxide reductase-like protein SelR (K444DRAFT_640405), partial mRNA	77.753
NODE_1_g528	Aureobasidium subglaciale EXF-2481 / hypothetical protein partial mRNA	85.088
NODE_1_g531	Enhydra lutris / kenyoni leiomodin 3 (LOC111143737), mRNA	94.737
NODE_1_g532	Aspergillus tanneri / uncharacterized protein (ATNIH1004_006784), partial mRNA	77.528
NODE_1_g534	Alternaria alternata / superoxide dismutase mitochondrial precursor mRNA	72.496
NODE_1_g536	Quercus suber / probable NADP-dependent mannitol dehydrogenase (LOC111991377), mRNA	77.818
NODE_1_g537	Aureobasidium pullulans EXF-150 / 1,4-beta-D-xylosidase (M438DRAFT_334904), partial mRNA	72.257
NODE_1_g538	Baudoinia panamericana UAMH 10762 / uncharacterized protein (BAUCODRAFT_73879), partial mRNA	75.488
NODE_1_g539	Parastagonospora nodorum SN15 / hypothetical protein (SNOG_00848), mRNA	78.491
NODE_1_g543	Pseudocercospora fijiensis CIRAD86 / 1-phosphatidylinositol-3-phosphate 5-kinase (MYCFIDRAFT_206383), partial mRNA	78.191
NODE_1_g549	Cladophialophora yegresii CBS 114405 / hypothetical protein partial mRNA	76.401
NODE_1_g557	Lasiodiplodia theobromae / Raffinose synthase Sip1 (LTHEOB_676), partial mRNA	80.328
NODE_1_g560	Sporothrix schenckii 1099-18 / glutaminyl-peptide cyclotransferase (SPSK_03405), partial mRNA	83.146
NODE_1_g567	Fusarium vanettenii 77-13-4 / uncharacterized protein (NECHADRAFT_57916), partial mRNA	74.328
NODE_1_g568	Parastagonospora nodorum SN15 / hypothetical protein (SNOG_13123), partial mRNA	73.127
NODE_1_g570	Didymella exigua CBS 183.55 / uncharacterized protein (M421DRAFT_418062), mRNA	78.082
NODE_1_g571	Aureobasidium subglaciale EXF-2481 / hypothetical protein mRNA	73.879
NODE_2_g580	Trematosphaeria pertusa / protein kinase-like protein Scy1 (BU26DRAFT_415391), partial mRNA	70.971
NODE_2_g581	Aureobasidium subglaciale EXF-2481 / hypothetical protein partial mRNA	75.138
NODE_2_g585	Zymoseptoria tritici IPO323 / uncharacterized protein (MYCGRDRAFT_34505), partial mRNA	71.413
NODE_2_g586	Lasiodiplodia theobromae / Mitochondrial precursor protein (LTHEOB_9085), partial mRNA	72.533
NODE_2_g588	Aureobasidium pullulans EXF-150 / uncharacterized protein (M438DRAFT_299210), mRNA	79.31
NODE_2_g591	Zymoseptoria tritici IPO323 / uncharacterized protein (MYCGRDRAFT_107731), partial mRNA	89.091
NODE_2_g592	Zasmidium cellare ATCC 36951 / uncharacterized protein (M409DRAFT_30398), partial mRNA	76.148
NODE_2_g594	Aureobasidium pullulans EXF-150 / S-adenosyl-L-homocysteine hydrolase-like protein (M438DRAFT_398122), mRNA	89.462
NODE_2_g596	Pyricularia grisea / uncharacterized protein (PgNI_00202), partial mRNA	78.947
NODE_2_g601	Aureobasidium namibiae CBS 147.97 / RNB-domain-containing protein partial mRNA	77.655
NODE_2_g604	Trichophyton benhamiae CBS 112371 / hypothetical protein (ARB_07827), partial mRNA	100
NODE_2_g606	Dothidotthia symphoricarpi CBS 119687 / uncharacterized protein (P153DRAFT_335608), mRNA	75.155
NODE_2_g611	Aureobasidium pullulans EXF-150 / uncharacterized protein (M438DRAFT_142507), mRNA	77.612
NODE_2_g612	Coniosporium apollinis CBS 100218 / hypothetical protein partial mRNA	81.004
NODE_2_g613	Didymella exigua CBS 183.55 / Endopolyphosphatase (M421DRAFT_418530), mRNA	73.654
NODE_2_g616	Ramularia collo-cygni / probable GCY1 Galactose-induced protein of aldo/keto reductase family (RCC_08444), partial mRNA	75.785
NODE_2_g622	Lasiodiplodia theobromae / Cytochrome P450 (LTHEOB_4519), partial mRNA	77.994
NODE_2_g624	Aureobasidium pullulans EXF-150 / ubiquitin-like protein (M438DRAFT_340581), partial mRNA	85.795
NODE_2_g626	Fonsecaea erecta / hypothetical protein (AYL99_10908), partial mRNA	96.97
NODE_2_g627	Eremomyces bilateralis CBS 781.70 / TPT-domain-containing protein (P152DRAFT_465783), partial mRNA	85
NODE_2_g628	Brachypodium distachyon / UDP-glucose 6-dehydrogenase 4 (LOC100840467), mRNA	78.873
NODE_2_g637	Cercospora beticola / Glutamate decarboxylase 2 (CB0940_02152), mRNA	88
NODE_2_g638	Aureobasidium pullulans EXF-150 / supernatant protein factor, C-terminal domain-containing protein (M438DRAFT_356638), partial mRNA	84.22
NODE_2_g642	Cercospora beticola / hypothetical protein (CB0940_00727), partial mRNA	76.847
NODE_2_g643	Monomorium pharaonis / homeobox protein Hmx (LOC105840906), partial mRNA	100
NODE_2_g644	Asterias rubens / uncharacterized LOC117301552 (LOC117301552), mRNA	100
NODE_2_g648	Colletotrichum scovillei / helix-loop-helix DNA-binding domain-containing protein (HER10_EVM0013145), mRNA	75.124
NODE_2_g649	Aureobasidium pullulans EXF-150 / Rox3-domain-containing protein (M438DRAFT_356607), partial mRNA	88.235
NODE_2_g652	Aaosphaeria arxii CBS 175.79 / ribosome biogenesis protein ERB1 (BU24DRAFT_418528), mRNA	70.862
NODE_2_g654	Aureobasidium pullulans EXF-150 / uncharacterized protein (M438DRAFT_360458), partial mRNA	82.489
NODE_2_g655	Aureobasidium namibiae CBS 147.97 / heat shock protein 78 partial mRNA	76.546
NODE_2_g656	Alternaria arborescens / hypothetical protein (AA0111_g7984), partial mRNA	73.986
NODE_2_g659	Macroventuria anomochaeta / chloride channel-like protein 3 (BU25DRAFT_475411), mRNA	73.921
NODE_2_g660	Parastagonospora nodorum SN15 / hypothetical protein (SNOG_07132), partial mRNA	83.75
NODE_2_g661	Thermothielavioides terrestris NRRL 8126 / uncharacterized protein (THITE_2112355), mRNA	79.443
NODE_2_g664	Eremomyces bilateralis CBS 781.70 / Serine/threonine-protein kinase (P152DRAFT_387657), partial mRNA	75.799
NODE_2_g666	Aspergillus sclerotioniger CBS 115572 / iron hydrogenase (BO94DRAFT_620538), mRNA	74.729
NODE_2_g667	Neohortaea acidophila / DHS-like NAD/FAD-binding domain-containing protein (BDY17DRAFT_309554), partial mRNA	78.588
NODE_2_g668	Diplodia corticola / vacuolar atp synthase subunit h (BKCO1_400081), partial mRNA	74.026
NODE_2_g669	Coniosporium apollinis CBS 100218 / hypothetical protein partial mRNA	75.699
NODE_2_g670	Quercus suber / cutinase transcription factor 1 beta-like (LOC112014427), mRNA	83.071
NODE_2_g671	Aspergillus aculeatinus CBS 121060 / multidrug resistance protein-like protein (BO66DRAFT_393440), mRNA	74.621
NODE_2_g672	Nelumbo nucifera / putative disease resistance protein RGA3 (LOC104590374), transcript variant X2, misc_RNA	100
NODE_2_g673	Thermothelomyces thermophilus ATCC 42464 / uncharacterized protein (MYCTH_2306485), mRNA	83.721
NODE_2_g674	Capronia coronata CBS 617.96 / hypothetical protein partial mRNA	80.952
NODE_2_g675	Parastagonospora nodorum SN15 / hypothetical protein (SNOG_08895), partial mRNA	75.607
NODE_2_g676	Dissoconium aciculare CBS 342.82 / MFS general substrate transporter (K489DRAFT_313891), partial mRNA	76.46
NODE_2_g677	Zymoseptoria tritici IPO323 / histone transcription regulator HIRA, WD repeat superfamily (HIRA2401), partial mRNA	72.796
NODE_2_g680	Chaetomium globosum CBS 148.51 / hypothetical protein (CHGG_07308) partial mRNA	100
NODE_2_g681	Lasiodiplodia theobromae / Translation initiation regulator (LTHEOB_3174), partial mRNA	77.638
NODE_2_g682	Leptosphaeria maculans JN3 / similar to VPS9 domain protein (LEMA_P052670.1), partial mRNA	71.858
NODE_2_g684	Trematosphaeria pertusa / uncharacterized protein (BU26DRAFT_525976), mRNA	76.871
NODE_2_g685	Aureobasidium namibiae CBS 147.97 / hypothetical protein partial mRNA	76.799
NODE_2_g686	Aureobasidium namibiae CBS 147.97 / phospholipid methyltransferase partial mRNA	76.983
NODE_2_g687	Verruconis gallopava / pre-mRNA-splicing factor prp5 mRNA	78.679
NODE_2_g689	Mytilinidion resinicola / nucleolar protein-like protein NOP52 variant (BDZ99DRAFT_502280), mRNA	97.436
NODE_2_g690	Rasamsonia emersonii CBS 393.64 / glucan-1,3-beta-glucosidase mRNA	71.1
NODE_2_g692	Parastagonospora nodorum SN15 / hypothetical protein (SNOG_07092), partial mRNA	71.923
NODE_2_g695	Aspergillus candidus / toxin biosynthesis protein (BDW47DRAFT_130356), mRNA	73.822
NODE_2_g696	Lasiodiplodia theobromae / MFS multidrug transporter (LTHEOB_1788), partial mRNA	75.514
NODE_2_g697	Aureobasidium pullulans EXF-150 / Coatomer, beta subunit (M438DRAFT_318644), mRNA	79.453
NODE_2_g698	Neohortaea acidophila / Mago nashi protein (BDY17DRAFT_295603), mRNA	80.568
NODE_2_g700	Isaria fumosorosea ARSEF 2679 / tRNA methyltransferase (ISF_04824), partial mRNA	82.961
NODE_2_g702	Aspergillus steynii IBT 23096 / uncharacterized protein (P170DRAFT_418351), mRNA	77.314
NODE_2_g703	Purpureocillium lilacinum / vacuolar protein sorting 26 (VFPFJ_03483), partial mRNA	81.327
NODE_2_g704	Coniosporium apollinis CBS 100218 / delta-1-pyrroline-5-carboxylate dehydrogenase, mitochondrial partial mRNA	77.246
NODE_2_g705	Lasiodiplodia theobromae / GTP-binding domain HSR1-related protein (LTHEOB_3159), partial mRNA	81.403
NODE_2_g706	Aureobasidium pullulans EXF-150 / succinyl-CoA ligase subunit alpha (M438DRAFT_340583), partial mRNA	74.65
NODE_2_g707	Aspergillus clavatus NRRL 1 / conserved hypothetical protein (ACLA_024670), partial mRNA	76.263
NODE_2_g708	Neohortaea acidophila / ankyrin repeat-containing domain protein (BDY17DRAFT_315439), partial mRNA	78.512
NODE_2_g709	Zasmidium cellare ATCC 36951 / uncharacterized protein (M409DRAFT_16895), partial mRNA	73.56
NODE_2_g710	Paraphaeosphaeria sporulosa / dipeptidyl-peptidase III partial mRNA	74.116
NODE_2_g713	Medicago truncatula / calnexin homolog (LOC11434549), mRNA	100
NODE_2_g715	Neohortaea acidophila / uncharacterized protein (BDY17DRAFT_321681), partial mRNA	97.368
NODE_2_g719	Apis dorsata / protein furry (LOC102679590), transcript variant X9, mRNA	94.444
NODE_2_g722	Westerdykella ornata / Rcd1-domain-containing protein (EI97DRAFT_418950), mRNA	77.876
NODE_2_g723	Dothidotthia symphoricarpi CBS 119687 / serine/threonine protein kinase-like protein Kin1 (P153DRAFT_312275), mRNA	76.009
NODE_2_g728	Westerdykella ornata / dihydroxyacetone kinase (EI97DRAFT_409570), mRNA	82.4
NODE_2_g731	Aureobasidium namibiae CBS 147.97 / hypothetical protein partial mRNA	75.959
NODE_2_g732	Zasmidium cellare ATCC 36951 / uncharacterized protein (M409DRAFT_62578), partial mRNA	74.286
NODE_2_g733	Sclerotinia sclerotiorum 1980 UF-70 / hypothetical protein partial mRNA	72.466
NODE_2_g734	Chaetomium thermophilum var. thermophilum DSM 1495 / DNA replication ATP-dependent helicase dna2-like protein (CTHT_0042860), partial mRNA	72.823
NODE_2_g735	Bipolaris victoriae FI3 / hypothetical protein partial mRNA	78.757
NODE_2_g738	Aureobasidium subglaciale EXF-2481 / hypothetical protein mRNA	73.141
NODE_2_g739	Aureobasidium subglaciale EXF-2481 / hypothetical protein partial mRNA	71.957
NODE_2_g742	Mytilinidion resinicola / uncharacterized protein (BDZ99DRAFT_456132), mRNA	73.511
NODE_2_g743	Pseudogymnoascus destructans / hypothetical protein (VC83_01290), partial mRNA	73.303
NODE_2_g744	Macroventuria anomochaeta / DNA replication complex GINS protein psf1 (BU25DRAFT_428083), partial mRNA	79.842
NODE_2_g745	Zasmidium cellare ATCC 36951 / uncharacterized protein (M409DRAFT_63621), partial mRNA	73.074
NODE_2_g746	Aaosphaeria arxii CBS 175.79 / uncharacterized protein (BU24DRAFT_458462), partial mRNA	75.315
NODE_2_g749	Lasiodiplodia theobromae / Beta-glucosidase G (LTHEOB_6731), partial mRNA	94.286
NODE_2_g751	Aureobasidium pullulans EXF-150 / argininosuccinate synthase (M438DRAFT_290249), mRNA	82.665
NODE_2_g753	Diplodia corticola / splicing factor 3a subunit 2 (BKCO1_400079), partial mRNA	75.818
NODE_2_g757	Aureobasidium subglaciale EXF-2481 / hypothetical protein partial mRNA	82.173
NODE_2_g762	Quercus suber / alpha-glucosidase-like (LOC112014736), mRNA	72.008
NODE_2_g763	Verruconis gallopava / hypothetical protein mRNA	72.344
NODE_2_g764	Glarea lozoyensis ATCC 20868 / hypothetical protein mRNA	80.925
NODE_2_g766	Diplodia corticola / sugar transporter (BKCO1_6000189), partial mRNA	78.202
NODE_2_g768	Lindgomyces ingoldianus / uncharacterized protein (BDR25DRAFT_116034), mRNA	82.759
NODE_2_g770	Coniosporium apollinis CBS 100218 / hypothetical protein partial mRNA	76.406
NODE_2_g771	Aaosphaeria arxii CBS 175.79 / uncharacterized protein (BU24DRAFT_400809), mRNA	75.606
NODE_2_g772	Aureobasidium pullulans EXF-150 / AAA-domain-containing protein (M438DRAFT_346758), mRNA	72.275
NODE_2_g775	Coniosporium apollinis CBS 100218 / hypothetical protein partial mRNA	75.388
NODE_2_g777	Aureobasidium subglaciale EXF-2481 / hypothetical protein partial mRNA	75.14
NODE_2_g779	Aureobasidium pullulans EXF-150 / uncharacterized protein (M438DRAFT_365152), mRNA	78.609
NODE_2_g780	Aureobasidium subglaciale EXF-2481 / hypothetical protein partial mRNA	85.417
NODE_2_g781	Endocarpon pusillum Z07020 / hypothetical protein mRNA	92.308
NODE_2_g782	Fonsecaea pedrosoi CBS 271.37 / hypothetical protein partial mRNA	77.364
NODE_2_g784	Eremomyces bilateralis CBS 781.70 / uncharacterized protein (P152DRAFT_456569), mRNA	80.964
NODE_2_g785	Venustampulla echinocandica / Protein kinase-like (PK-like) (BP5553_03352), partial mRNA	73.838
NODE_2_g790	Aureobasidium subglaciale EXF-2481 / hypothetical protein partial mRNA	78.819
NODE_2_g792	Lasiodiplodia theobromae / Dss1/Sem1 domain-containing protein (LTHEOB_12500), partial mRNA	91.667
NODE_2_g793	Aureobasidium subglaciale EXF-2481 / hypothetical protein partial mRNA	85.442
NODE_2_g795	Aureobasidium namibiae CBS 147.97 / SNF2 family DNA-dependent chromodomain-containing ATPase partial mRNA	74.259
NODE_2_g796	Cercospora beticola / Translation initiation factor RLI1 (CB0940_00221), mRNA	81.54
NODE_2_g797	Neohortaea acidophila / uncharacterized protein (BDY17DRAFT_295377), mRNA	90.909
NODE_2_g799	Coniosporium apollinis CBS 100218 / phenylacetate 2-hydroxylase partial mRNA	75.878
NODE_2_g800	Didymella exigua CBS 183.55 / Fumarylacetoacetase (M421DRAFT_57276), partial mRNA	73.05
NODE_2_g801	Macroventuria anomochaeta / homogentisate 1,2-dioxygenase (BU25DRAFT_406806), mRNA	78.225
NODE_2_g802	Pyricularia pennisetigena / uncharacterized protein (PpBr36_02008), partial mRNA	80.172
NODE_2_g803	Aureobasidium namibiae CBS 147.97 / 60S ribosomal protein L10a partial mRNA	87.25
NODE_2_g805	Aureobasidium namibiae CBS 147.97 / ATP-dependent DNA ligase partial mRNA	74.377
NODE_2_g806	Exophiala xenobiotica / hypothetical protein mRNA	74.464
NODE_2_g807	Trichoderma reesei / QM6a helicase (TRIREDRAFT_63163), partial mRNA	72.888
NODE_2_g808	Aspergillus mulundensis / hypothetical protein (DSM5745_11054), partial mRNA	70.626
NODE_2_g810	Leptosphaeria maculans JN3 / hypothetical protein (LEMA_P036660.1), partial mRNA	76.8
NODE_2_g813	Hyaloscypha bicolor E / uncharacterized protein (K444DRAFT_555707), partial mRNA	80.18
NODE_2_g814	Aureobasidium pullulans EXF-150 / Aldo/keto reductase (M438DRAFT_342852), mRNA	85.504
NODE_2_g819	Bipolaris maydis ATCC 48331 / hypothetical protein partial mRNA	89.583
NODE_2_g820	Pseudomicrostroma glucosiphilum / hypothetical protein (BCV69DRAFT_283941), mRNA	78.261
NODE_2_g823	Aspergillus oryzae RIB40 / unnamed protein product (AO090001000426), partial mRNA	74.492
NODE_2_g825	Neohortaea acidophila / major facilitator superfamily domain-containing protein (BDY17DRAFT_246343), partial mRNA	78.957
NODE_2_g826	Alternaria arborescens / DNA repair protein (AA0111_g12687), partial mRNA	78.172
NODE_2_g827	Neohortaea acidophila / nucleoporin Nup120/160-domain-containing protein (BDY17DRAFT_295335), mRNA	77.241
NODE_2_g829	Aplosporella prunicola CBS 121167 / uncharacterized protein (K452DRAFT_162339), mRNA	74.01
NODE_2_g830	Lasiodiplodia theobromae / Ribosomal protein L29 (LTHEOB_12511), partial mRNA	85.829
NODE_2_g831	Coniosporium apollinis CBS 100218 / hypothetical protein partial mRNA	78.014
NODE_2_g832	Cercospora beticola / 60S ribosomal protein L9-B (CB0940_00020), mRNA	84.888
NODE_2_g833	Zasmidium cellare ATCC 36951 / uncharacterized protein (M409DRAFT_69245), partial mRNA	78.519
NODE_2_g834	Marssonina brunnea f. sp. 'multigermtubi' MB_m1 / short chain dehydrogenase/reductase family (MBM_02860), mRNA	70.645
NODE_2_g836	Aureobasidium pullulans EXF-150 / adenylylsulfate kinase (M438DRAFT_332059), partial mRNA	81.789
NODE_2_g837	Aureobasidium namibiae CBS 147.97 / vacuolar ATP synthase subunit C partial mRNA	76.711
NODE_2_g839	Bipolaris maydis ATCC 48331 / hypothetical protein partial mRNA	71.133
NODE_2_g840	Aureobasidium pullulans EXF-150 / A/B/D/E cyclin (M438DRAFT_335131), partial mRNA	84.982
NODE_2_g841	Gossypium hirsutum / putative pectinesterase/pectinesterase inhibitor 45 (LOC107958813), mRNA	100
NODE_2_g842	Alternaria arborescens / Solute carrier family 25 member 38 (AA0111_g6167), partial mRNA	78.788
NODE_2_g843	Aureobasidium subglaciale EXF-2481 / hypothetical protein partial mRNA	91.227
NODE_2_g844	Aegilops tauschii subsp. tauschii / uncharacterized LOC109758446 (LOC109758446), transcript variant X3, misc_RNA	100
NODE_2_g845	Phialemoniopsis curvata / uncharacterized protein (E0L32_003099), partial mRNA	75.249
NODE_2_g846	Myzus persicae / basic-leucine zipper transcription factor A-like (LOC111033872), mRNA	100
NODE_2_g847	Aspergillus campestris IBT 28561 / cell cycle control protein (P168DRAFT_264538), mRNA	78.639
NODE_2_g851	Alternaria arborescens / Efflux pump (AA0111_g7906), partial mRNA	75.781
NODE_2_g853	Parastagonospora nodorum SN15 / hypothetical protein (SNOG_07128), partial mRNA	72.41
NODE_2_g854	Aureobasidium subglaciale EXF-2481 / hypothetical protein partial mRNA	76.476
NODE_2_g855	Paraphaeosphaeria sporulosa / hypothetical protein mRNA	74.233
NODE_2_g856	Baudoinia panamericana UAMH 10762 / uncharacterized protein (BAUCODRAFT_21037), partial mRNA	86.42
NODE_2_g857	Eremomyces bilateralis CBS 781.70 / cell cycle control protein cwf19 (P152DRAFT_266843), mRNA	74.926
NODE_2_g858	Neohortaea acidophila / uncharacterized protein (BDY17DRAFT_249457), partial mRNA	78.727
NODE_2_g860	Cryptococcus amylolentus CBS 6039 / hypothetical protein (L202_03383), mRNA	100
NODE_2_g861	Aureobasidium namibiae CBS 147.97 / CBF-domain-containing protein partial mRNA	73.8
NODE_2_g862	Bipolaris victoriae FI3 / hypothetical protein partial mRNA	75.605
NODE_2_g863	Aspergillus aculeatus ATCC 16872 / uncharacterized protein (ASPACDRAFT_50399), partial mRNA	85.204
NODE_2_g865	Beauveria bassiana ARSEF 2860 / TPR domain-containing protein partial mRNA	84.615
NODE_2_g867	Colletotrichum fructicola / General amino acid permease (CGMCC3_g10436), partial mRNA	76.201
NODE_2_g869	Aaosphaeria arxii CBS 175.79 / homogentisate 1,2-dioxygenase-like protein (BU24DRAFT_385596), partial mRNA	78.773
NODE_2_g870	Sordaria macrospora k-hell / uncharacterized protein (SMAC_04294), partial mRNA	82.609
NODE_2_g871	Colletotrichum higginsianum IMI 349063 / RNA methylase family protein mRNA	82.553
NODE_2_g872	Coniosporium apollinis CBS 100218 / hypothetical protein partial mRNA	79.524
NODE_2_g873	Bipolaris victoriae FI3 / hypothetical protein partial mRNA	80
NODE_2_g874	Aureobasidium pullulans EXF-150 / ARF/SAR superfamily (M438DRAFT_345688), mRNA	91.956
NODE_2_g876	Pseudovirgaria hyperparasitica / alpha/beta-hydrolase (EJ05DRAFT_472581), mRNA	73.111
NODE_2_g877	Capronia coronata CBS 617.96 / hypothetical protein partial mRNA	74.52
NODE_2_g882	Aureobasidium pullulans EXF-150 / WD40 repeat-like protein (M438DRAFT_378285), partial mRNA	79.113
NODE_2_g885	Cladophialophora carrionii CBS 160.54 / hypothetical protein partial mRNA	72.603
NODE_2_g886	Didymella exigua CBS 183.55 / FMN-dependent alpha-hydroxy acid dehydrogenase (M421DRAFT_416324), mRNA	72.253
NODE_2_g889	Cladophialophora carrionii CBS 160.54 / hypothetical protein partial mRNA	72.549
NODE_2_g890	Didymella exigua CBS 183.55 / Ssk2-type MAP kinase (M421DRAFT_425319), mRNA	78.152
NODE_2_g891	Exserohilum turcica Et28A / uncharacterized protein (SETTUDRAFT_165653), mRNA	74.75
NODE_2_g899	Grosmannia clavigera kw1407 / prefoldin subunit partial mRNA	100
NODE_2_g900	Lasiodiplodia theobromae / Alkaline phytoceramidase (LTHEOB_3182), partial mRNA	77.15
NODE_2_g902	Zymoseptoria tritici IPO323 / uncharacterized protein (MYCGRDRAFT_33937), partial mRNA	72.53
NODE_2_g905	Coniosporium apollinis CBS 100218 / hypothetical protein partial mRNA	74
NODE_2_g907	Aplosporella prunicola CBS 121167 / uncharacterized protein (K452DRAFT_356188), mRNA	83.394
NODE_2_g911	Neurospora crassa OR74A / succinate semialdehyde dehydrogenase, variant 2 (NCU00936), mRNA	81.905
NODE_2_g912	Aspergillus vadensis CBS 113365 / tartrate dehydrogenase (BO88DRAFT_486362), mRNA	75.145
NODE_2_g913	Exophiala spinifera / hypothetical protein partial mRNA	85.938
NODE_2_g919	Aspergillus candidus / putative nuclear pore complex protein (BDW47DRAFT_76045), mRNA	76.037
NODE_2_g922	Aureobasidium subglaciale EXF-2481 / hypothetical protein partial mRNA	74.055
NODE_2_g923	Baudoinia panamericana UAMH 10762 / uncharacterized protein (BAUCODRAFT_33207), mRNA	84.047
NODE_2_g924	Oryzias melastigma / membrane palmitoylated protein 7 (mpp7), transcript variant X2, mRNA	100
NODE_2_g925	Zasmidium cellare ATCC 36951 / uncharacterized protein (M409DRAFT_54552), partial mRNA	76.85
NODE_2_g926	Aureobasidium namibiae CBS 147.97 / DUF1715-domain-containing protein partial mRNA	85.366
NODE_2_g927	Aureobasidium pullulans EXF-150 / methionyl-tRNA synthetase (M438DRAFT_347821), mRNA	77.833
NODE_2_g933	Drosophila kikkawai / FACT complex subunit Ssrp1 (LOC108073838), mRNA	100
NODE_2_g934	Thermothielavioides terrestris NRRL 8126 / uncharacterized protein (THITE_2124045), mRNA	75.145
NODE_2_g936	Aaosphaeria arxii CBS 175.79 / aldolase (BU24DRAFT_424782), mRNA	72.502
NODE_2_g937	Quercus suber / uncharacterized LOC111985348 (LOC111985348), mRNA	71.676
NODE_2_g938	Grosmannia clavigera kw1407 / salicylate hydroxylase partial mRNA	85.714
NODE_2_g941	Aureobasidium namibiae CBS 147.97 / 3-oxo-5-alpha-steroid 4-dehydrogenase partial mRNA	80.159
NODE_2_g943	Aureobasidium pullulans EXF-150 / uncharacterized protein (M438DRAFT_395023), mRNA	83.634
NODE_2_g946	Parastagonospora nodorum SN15 / hypothetical protein (SNOG_05144), partial mRNA	70.666
NODE_2_g947	Aureobasidium namibiae CBS 147.97 / cell division control protein 10 partial mRNA	81.854
NODE_2_g948	Marssonina brunnea f. sp. 'multigermtubi' MB_m1 / transmembrane alpha-helix domain-containing protein (MBM_00442), mRNA	82.653
NODE_2_g950	Aspergillus heteromorphus CBS 117.55 / general substrate transporter (BO70DRAFT_430088), partial mRNA	72.014
NODE_2_g952	Macroventuria anomochaeta / short-chain dehydrogenase (BU25DRAFT_346061), partial mRNA	74.109
NODE_2_g954	Aureobasidium subglaciale EXF-2481 / hypothetical protein mRNA	75.505
NODE_2_g955	Ramularia collo-cygni / probable 60S acidic ribosomal protein P1 (RCC_10449), partial mRNA	84.956
NODE_2_g957	Aureobasidium pullulans EXF-150 / DUF1761-domain-containing protein (M438DRAFT_337668), partial mRNA	87.788
NODE_2_g960	Aureobasidium namibiae CBS 147.97 / putative aconitate hydratase 2 partial mRNA	77.156
NODE_2_g964	Mytilinidion resinicola / uncharacterized protein (BDZ99DRAFT_551931), partial mRNA	76.485
NODE_2_g965	Aspergillus campestris IBT 28561 / uncharacterized protein (P168DRAFT_252874), mRNA	75
NODE_2_g968	Aureobasidium namibiae CBS 147.97 / t-SNARE partial mRNA	75.097
NODE_2_g969	Pseudocercospora fijiensis CIRAD86 / uncharacterized protein (MYCFIDRAFT_152497), mRNA	71.468
NODE_2_g970	Zasmidium cellare ATCC 36951 / uncharacterized protein (M409DRAFT_58969), partial mRNA	76.471
NODE_2_g972	Papilio xuthus / uncharacterized LOC106119457 (LOC106119457), transcript variant X5, mRNA	100
NODE_2_g973	Dothidotthia symphoricarpi CBS 119687 / ribosomal protein S12/S23 (P153DRAFT_368455), mRNA	92.466
NODE_2_g975	Aureobasidium pullulans EXF-150 / uncharacterized protein (M438DRAFT_343844), mRNA	89.521
NODE_2_g977	Chaetomium globosum CBS 148.51 / hypothetical protein (CHGG_07007) partial mRNA	80.331
NODE_2_g978	Aspergillus tubingensis / phospholipase D/nuclease (AtWU_06099), partial mRNA	87.879
NODE_2_g980	Lindgomyces ingoldianus / Rtt106-domain-containing protein (BDR25DRAFT_292548), mRNA	72.045
NODE_2_g981	Aspergillus bombycis / amino acid transporter (ABOM_006827), partial mRNA	70.174
NODE_2_g983	Aureobasidium pullulans EXF-150 / MYG1 protein-like protein (M438DRAFT_279266), partial mRNA	79.264
NODE_2_g984	Paraphaeosphaeria sporulosa / ER membrane protein-like protein partial mRNA	74.696
NODE_2_g986	Aspergillus welwitschiae / cytokinesis protein sepH (BDQ94DRAFT_142285), mRNA	75.323
NODE_2_g988	Sphaerulina musiva SO2202 / S-adenosyl-L-methionine-dependent methyltransferase (SEPMUDRAFT_136472), partial mRNA	92.063
NODE_2_g990	Rasamsonia emersonii CBS 393.64 / pH signal transduction protein PalA mRNA	72.169
NODE_2_g992	Phaeoacremonium minimum UCRPA7 / putative nonspecific lipid-transfer mitochondrial precursor protein partial mRNA	75.723
NODE_2_g993	Aureobasidium namibiae CBS 147.97 / MSF1-domain-containing protein partial mRNA	78.136
NODE_2_g994	Byssochlamys spectabilis / amino acid transporter (C8Q69DRAFT_453474), mRNA	75.556
NODE_2_g996	Aureobasidium subglaciale EXF-2481 / hypothetical protein partial mRNA	76.339
NODE_2_g997	Aureobasidium pullulans EXF-150 / uncharacterized protein (M438DRAFT_339910), partial mRNA	100
NODE_2_g998	Dissoconium aciculare CBS 342.82 / acyl-CoA N-acyltransferase (K489DRAFT_382815), mRNA	80.082
NODE_2_g1002	Aureobasidium pullulans EXF-150 / uncharacterized protein (M438DRAFT_324106), mRNA	79.183
NODE_2_g1003	Aureobasidium subglaciale EXF-2481 / hypothetical protein mRNA	78.648
NODE_2_g1004	Aureobasidium pullulans EXF-150 / eukaryotic translation initiation factor 3 subunit F (M438DRAFT_291004), mRNA	80.498
NODE_2_g1005	Thermothielavioides terrestris NRRL 8126 / uncharacterized protein (THITE_2106512), mRNA	77.112
NODE_2_g1006	Pyricularia pennisetigena / uncharacterized protein (PpBr36_07747), partial mRNA	74.242
NODE_2_g1011	Aureobasidium subglaciale EXF-2481 / hypothetical protein mRNA	76.423
NODE_2_g1012	Bipolaris victoriae FI3 / hypothetical protein partial mRNA	77.493
NODE_2_g1013	Coniosporium apollinis CBS 100218 / hypothetical protein partial mRNA	73.166
NODE_2_g1016	Apis florea / dendritic arbor reduction protein 1 (LOC100865426), mRNA	94.872
NODE_2_g1017	Pochonia chlamydosporia 170 / oxalate decarboxylase oxdC (VFPPC_08831), partial mRNA	76.156
NODE_2_g1018	Talaromyces marneffei ATCC 18224 / conserved hypothetical protein (PMAA_058840), partial mRNA	88.235
NODE_2_g1020	Neohortaea acidophila / isocitrate lyase (BDY17DRAFT_256883), partial mRNA	73.661
NODE_2_g1021	Mytilinidion resinicola / citrate synthase-like protein (BDZ99DRAFT_452302), mRNA	73.689
NODE_2_g1024	Sphaerulina musiva SO2202 / ankyrin repeat protein nuc-2 (SEPMUDRAFT_152018), mRNA	75.728
NODE_2_g1028	Diplodia corticola / alpha-glucan synthase (BKCO1_4800054), partial mRNA	73.072
NODE_2_g1029	Glarea lozoyensis ATCC 20868 / hypothetical protein mRNA	91.463
NODE_2_g1030	Aureobasidium pullulans EXF-150 / CK1/CK1/CK1-G protein kinase (M438DRAFT_277547), partial mRNA	82.143
NODE_2_g1032	Paraphaeosphaeria sporulosa / PQ-loop-domain-containing protein mRNA	81.955
NODE_2_g1033	Coniosporium apollinis CBS 100218 / aldo-keto reductase AKR13 partial mRNA	75.073
NODE_2_g1037	Alternaria alternata / hypothetical protein mRNA	72.17
NODE_2_g1038	Sordaria macrospora k-hell / uncharacterized protein (SMAC_05597), partial mRNA	75.536
NODE_2_g1044	Sphaerulina musiva SO2202 / MFS transporter (SEPMUDRAFT_150916), mRNA	73.671
NODE_2_g1045	Sclerotinia sclerotiorum 1980 UF-70 / hypothetical protein partial mRNA	78.082
NODE_2_g1046	Aspergillus steynii IBT 23096 / uncharacterized protein (P170DRAFT_394141), mRNA	85.321
NODE_2_g1047	Phialophora attae / hypothetical protein (AB675_6173), partial mRNA	75.368
NODE_2_g1050	Aureobasidium namibiae CBS 147.97 / Mpp10 protein partial mRNA	73.435
NODE_2_g1051	Neohortaea acidophila / major facilitator superfamily domain-containing protein (BDY17DRAFT_303556), mRNA	76.104
NODE_2_g1052	Zasmidium cellare ATCC 36951 / uncharacterized protein (M409DRAFT_22890), partial mRNA	78.488
NODE_2_g1054	Amorphotheca resinae ATCC 22711 / hypothetical protein (M430DRAFT_100842), partial mRNA	94
NODE_2_g1057	Paraphaeosphaeria sporulosa / hypothetical protein partial mRNA	89.394
NODE_2_g1059	Zasmidium cellare ATCC 36951 / uncharacterized protein (M409DRAFT_37526), partial mRNA	77.519
NODE_2_g1061	Cajanus cajan / protein FRIGIDA (LOC109798053), mRNA	100
NODE_2_g1063	Coniosporium apollinis CBS 100218 / hypothetical protein partial mRNA	79.845
NODE_2_g1064	Aureobasidium pullulans EXF-150 / uncharacterized protein (M438DRAFT_347344), mRNA	76.496
NODE_2_g1067	Aureobasidium pullulans EXF-150 / glutathione reductase (M438DRAFT_373228), partial mRNA	75.462
NODE_2_g1071	Neohortaea acidophila / uncharacterized protein (BDY17DRAFT_328001), partial mRNA	83.529
NODE_2_g1072	Phialemoniopsis curvata / uncharacterized protein (E0L32_003965), partial mRNA	83.562
NODE_2_g1076	Neohortaea acidophila / putative hexokinase (BDY17DRAFT_298744), mRNA	72.781
NODE_2_g1078	Coniosporium apollinis CBS 100218 / hypothetical protein partial mRNA	76.652
NODE_2_g1081	Aspergillus alliaceus / glycosyl hydrolases family 31-domain-containing protein (BDW43DRAFT_16457), mRNA	74.372
NODE_2_g1083	Dissoconium aciculare CBS 342.82 / phosphoglycerate mutase-like protein (K489DRAFT_390336), partial mRNA	70.188
NODE_2_g1086	Diplodia corticola / peroxisomal-coenzyme a synthetase (BKCO1_11100012), partial mRNA	76.429
NODE_2_g1088	Dissoconium aciculare CBS 342.82 / uncharacterized protein (K489DRAFT_383095), mRNA	73.061
NODE_2_g1090	Verruconis gallopava / hypothetical protein mRNA	73.43
NODE_2_g1091	Malassezia pachydermatis / diphosphomevalonate decarboxylase (Malapachy_2418), partial mRNA	93.333
NODE_2_g1097	Fusarium verticillioides 7600 / hypothetical protein (FVEG_12195), partial mRNA	73.83
NODE_3_g1100	Saitoella complicata NRRL Y-17804 / Aldo/keto reductase (SAICODRAFT_47396), partial mRNA	93.743
NODE_3_g1106	Paraphaeosphaeria sporulosa / hypothetical protein partial mRNA	100
NODE_3_g1108	Aureobasidium pullulans EXF-150 / centromere/microtubule-binding protein-like protein cbf5 (M438DRAFT_334594), partial mRNA	82.157
NODE_3_g1110	Eremomyces bilateralis CBS 781.70 / uncharacterized protein (P152DRAFT_465843), partial mRNA	76.238
NODE_3_g1115	Bipolaris sorokiniana ND90Pr / glycosyltransferase family 39 protein (COCSADRAFT_145448), mRNA	75.065
NODE_3_g1116	Paraphaeosphaeria sporulosa / Clavaminate synthase-like protein mRNA	78.182
NODE_3_g1117	Lasiodiplodia theobromae / Feruloyl esterase b (LTHEOB_5798), partial mRNA	72.887
NODE_3_g1119	Marssonina brunnea f. sp. 'multigermtubi' MB_m1 / 5-azacytidine resistance protein azr1 (MBM_05559), mRNA	97.368
NODE_3_g1120	Didymella exigua CBS 183.55 / kinase-like protein (M421DRAFT_54911), partial mRNA	79.104
NODE_3_g1122	Aureobasidium pullulans EXF-150 / Pkinase-domain-containing protein (M438DRAFT_348650), mRNA	80.679
NODE_3_g1123	Aureobasidium namibiae CBS 147.97 / putative TPA: TRAPP complex subunit partial mRNA	76.333
NODE_3_g1124	Fusarium proliferatum ET1 / related to negative regulator of glucose-repressible genes (FPRO_00692), partial mRNA	90.741
NODE_3_g1129	Diplodia corticola murein / transglycosylase (BKCO1_700066), partial mRNA	77.885
NODE_3_g1130	Aureobasidium pullulans EXF-150 / AMP deaminase (M438DRAFT_280922), partial mRNA	77.144
NODE_3_g1131	Westerdykella ornata / uncharacterized protein (EI97DRAFT_403486), partial mRNA	93.617
NODE_3_g1133	Zymoseptoria tritici IPO323 / glycosyl hydrolase (GCH), partial mRNA	71.377
NODE_3_g1137	Aureobasidium pullulans EXF-150 / uncharacterized protein (M438DRAFT_405521), mRNA	83.182
NODE_3_g1138	Coniosporium apollinis CBS 100218 / hypothetical protein partial mRNA	80.879
NODE_3_g1141	Aureobasidium subglaciale EXF-2481 / hypothetical protein mRNA	85.347
NODE_3_g1142	Aureobasidium pullulans EXF-150 / UDP-galactose transporter (M438DRAFT_355218), partial mRNA	82.258
NODE_3_g1144	Ramularia collo-cygni / related to ubiquitin-conjugating enzyme (RCC_03080), partial mRNA	71.007
NODE_3_g1145	Zymoseptoria tritici IPO323 / uncharacterized protein (MYCGRDRAFT_66828), partial mRNA	75.982
NODE_3_g1147	Schizophyllum commune H4-8 / uncharacterized protein (SCHCODRAFT_254923), mRNA	84.722
NODE_3_g1148	Mytilinidion resinicola / uncharacterized protein (BDZ99DRAFT_464483), mRNA	72.434
NODE_3_g1150	Aureobasidium namibiae CBS 147.97 / putative major facilitator superfamily transporter partial mRNA	83.621
NODE_3_g1151	Aspergillus terreus NIH2624 / conserved hypothetical protein (ATEG_04776) partial mRNA	78.177
NODE_3_g1152	Diplodia corticola / f-type h+-transporting atpase subunit b (BKCO1_540004), partial mRNA	80.399
NODE_3_g1157	Neohortaea acidophila / uncharacterized protein (BDY17DRAFT_253728), partial mRNA	82.09
NODE_3_g1158	Aureobasidium namibiae CBS 147.97 / alkaline phosphatase-like protein partial mRNA	77.08
NODE_3_g1159	Aplosporella prunicola CBS 121167 / uncharacterized protein (K452DRAFT_228983), partial mRNA	76.895
NODE_3_g1160	Coniosporium apollinis CBS 100218 / hypothetical protein partial mRNA	75.221
NODE_3_g1161	Endocarpon pusillum Z07020 / hypothetical protein mRNA	79.042
NODE_3_g1162	Aureobasidium pullulans EXF-150 / L30e-like protein (M438DRAFT_302831), mRNA	85.34
NODE_3_g1163	Leptosphaeria maculans JN3 / hypothetical protein (LEMA_P028080.1), partial mRNA	74.873
NODE_3_g1165	Trematosphaeria pertusa / DUF1766-domain-containing protein (BU26DRAFT_556920), partial mRNA	82.192
NODE_3_g1166	Aureobasidium pullulans EXF-150 / uncharacterized protein (M438DRAFT_408907), mRNA	78.532
NODE_3_g1167	Zymoseptoria tritici IPO323 / uncharacterized protein (MYCGRDRAFT_84244), partial mRNA	84.043
NODE_3_g1171	Aureobasidium namibiae CBS 147.97 / MMS19 nucleotide excision repair protein-like protein partial mRNA	73.116
NODE_3_g1172	Aureobasidium namibiae CBS 147.97 / methylenetetrahydrofolate dehydrogenase partial mRNA	76.444
NODE_3_g1173	Aureobasidium namibiae CBS 147.97 / Brix-domain-containing protein partial mRNA	75.083
NODE_3_g1174	Coniosporium apollinis CBS 100218 / hypothetical protein partial mRNA	82.965
NODE_3_g1176	Zasmidium cellare ATCC 36951 / uncharacterized protein (M409DRAFT_63725), partial mRNA	77.482
NODE_3_g1179	Colletotrichum fructicola / uncharacterized protein (CGMCC3_g11873), partial mRNA	78.944
NODE_3_g1182	Aureobasidium subglaciale EXF-2481 / hypothetical protein mRNA	73.355
NODE_3_g1185	Exophiala spinifera / hypothetical protein partial mRNA	79.07
NODE_3_g1186	Mytilinidion resinicola / uncharacterized protein (BDZ99DRAFT_465610), mRNA	93.878
NODE_3_g1188	Pyrenophora tritici-repentis Pt-1C-BFP / conserved hypothetical protein, mRNA	76.904
NODE_3_g1192	Aspergillus oryzae RIB40 / unnamed protein product (AO090012000405), partial mRNA	70.991
NODE_3_g1193	Zymoseptoria tritici IPO323 / MgPP2Aregb1, protein phosphatase regulatory beta sub-unit 1 (MgPP2Aregb1), partial mRNA	81.384
NODE_3_g1194	Ramularia collo-cygni / related to aldehyde reductase (GliO) (RCC_10469), partial mRNA	76.329
NODE_3_g1196	Pseudogymnoascus verrucosus / hypothetical protein mRNA	74.79
NODE_3_g1198	Quercus suber / leptomycin B resistance protein pmd1-like (LOC111990804), mRNA	77.094
NODE_3_g1199	Aureobasidium pullulans EXF-150 / amino acid transporter (M438DRAFT_385962), partial mRNA	74.453
NODE_3_g1201	Aplosporella prunicola CBS 121167 / uncharacterized protein (K452DRAFT_106756), mRNA	73.371
NODE_3_g1203	Aspergillus glaucus CBS 516.65 / hypothetical protein (ASPGLDRAFT_73321), partial mRNA	82.482
NODE_3_g1204	Moesziomyces antarcticus / GMC oxidoreductase partial mRNA	86.842
NODE_3_g1205	Scedosporium apiospermum / hypothetical protein (SAPIO_CDS2562), partial mRNA	86.957
NODE_3_g1206	Aureobasidium pullulans EXF-150 / succinate dehydrogenase (M438DRAFT_368278), mRNA	85.265
NODE_3_g1208	Neohortaea acidophila / uncharacterized protein (BDY17DRAFT_253596), partial mRNA	75.61
NODE_3_g1209	Coniosporium apollinis CBS 10021 /8 benzoate 4-monooxygenase partial mRNA	77.012
NODE_3_g1210	Chaetomium globosum CBS 148.51 / hypothetical protein (CHGG_01447) partial mRNA	79.365
NODE_3_g1212	Aureobasidium pullulans EXF-150 / imidazole glycerol phosphate dehydratase (M438DRAFT_350952), partial mRNA	79.124
NODE_3_g1214	Coniosporium apollinis CBS 100218 / NADH dehydrogenase (ubiquinone) 1 alpha subcomplex 6 partial mRNA	84.685
NODE_3_g1215	Chaetomium globosum CBS 148.51 / hypothetical protein (CHGG_05820) partial mRNA	70.764
NODE_3_g1216	Rhodotorula toruloides NP11 / integral membrane protein partial mRNA	74.667
NODE_3_g1217	Thermothielavioides terrestris NRRL 8126 / uncharacterized protein (THITE_2118746), mRNA	71.836
NODE_3_g1219	Ramularia collo-cygni / uncharacterized protein (RCC_07917), partial mRNA	82.45
NODE_3_g1220	Phialocephala scopiformis / hypothetical protein mRNA	96.226
NODE_3_g1221	Zymoseptoria tritici IPO323 / serine/threonine protein kinase (GSK3), mRNA	80.439
NODE_3_g1222	Aaosphaeria arxii CBS 175.79 / uncharacterized protein (BU24DRAFT_425345), mRNA	76.898
NODE_3_g1223	Penicilliopsis zonata CBS 506.65 / hypothetical protein (ASPZODRAFT_139773), partial mRNA	75.752
NODE_3_g1226	Cryptococcus neoformans var. neoformans JEC21 / hypothetical protein (CNG03050), mRNA	100
NODE_3_g1229	Baudoinia panamericana UAMH 10762 / uncharacterized protein (BAUCODRAFT_33107), mRNA	84.195
NODE_3_g1230	Lasiodiplodia theobromae / Ribosome biogenesis GTPAse (LTHEOB_155), partial mRNA	73.848
NODE_3_g1232	Zymoseptoria tritici IPO323 / uncharacterized protein (MYCGRDRAFT_74688), mRNA	74.155
NODE_3_g1234	Aureobasidium pullulans EXF-150 / 26S protease regulatory subunit 4 (M438DRAFT_349033), mRNA	82.11
NODE_3_g1235	Capronia epimyces CBS 606.96 / ubiquitin-conjugating enzyme (huntingtin interacting protein 2) partial mRNA	84.677
NODE_3_g1236	Paraphaeosphaeria sporulosa / hypothetical protein partial mRNA	81.349
NODE_3_g1240	Pseudocercospora fijiensis CIRAD86 / glycoside hydrolase family 78 protein (MYCFIDRAFT_40556), partial mRNA	72.414
NODE_3_g1241	Fonsecaea nubica / hypothetical protein (AYO20_07845), partial mRNA	74.129
NODE_3_g1242	Trichoderma gamsii / ribosome biogenesis protein n (TGAM01_v205062), partial mRNA	78.393
NODE_3_g1247	Dissoconium aciculare CBS 342.82 / uncharacterized protein (K489DRAFT_386374), partial mRNA	79.791
NODE_3_g1250	Neohortaea acidophila / uncharacterized protein (BDY17DRAFT_300727), mRNA	94.872
NODE_3_g1254	Aureobasidium pullulans EXF-150 / uncharacterized protein (M438DRAFT_377580), partial mRNA	76.573
NODE_3_g1255	Coniosporium apollinis CBS 100218 / hypothetical protein partial mRNA	71.893
NODE_3_g1256	Exserohilum turcica Et28A / uncharacterized protein (SETTUDRAFT_168025), mRNA	78.645
NODE_3_g1259	Aspergillus mulundensis / hypothetical protein (DSM5745_05315), partial mRNA	84.416
NODE_3_g1262	Gaeumannomyces tritici R3-111a-1 / hypothetical protein mRNA	85.789
NODE_3_g1267	Exserohilum turcica Et28A / uncharacterized protein (SETTUDRAFT_148258), mRNA	79.424
NODE_3_g1268	Gaeumannomyces tritici R3-111a-1 / hypothetical protein mRNA	81.915
NODE_3_g1269	Ramularia collo-cygni / related to rho-GTPase-activating protein LRG1 (RCC_10463), partial mRNA	81.4
NODE_3_g1271	Aureobasidium subglaciale EXF-2481 / hypothetical protein mRNA	80.15
NODE_3_g1274	Phialemoniopsis curvata / uncharacterized protein (E0L32_010127), partial mRNA	84.524
NODE_3_g1275	Fonsecaea multimorphosa CBS 102226 / hypothetical protein partial mRNA	97.674
NODE_3_g1276	Quercus suber / uncharacterized LOC112001329 (LOC112001329), mRNA	70.855
NODE_3_g1277	Zasmidium cellare ATCC 36951 / uncharacterized protein (M409DRAFT_18795), partial mRNA	83.065
NODE_3_g1278	Aureobasidium subglaciale EXF-2481 / hypothetical protein partial mRNA	74.047
NODE_3_g1279	Aspergillus alliaceus / Transketolase, thiamine diphosphate binding domain-containing protein (BDW43DRAFT_321153), partial mRNA	77.724
NODE_3_g1281	Isaria fumosorosea ARSEF 2679 / Phospholipid/glycerol acyltransferase (ISF_02896), partial mRNA	81.553
NODE_3_g1283	Zymoseptoria tritici IPO323 / glycine--tRNA ligase (MYCGRDRAFT_95233), partial mRNA	74.082
NODE_3_g1284	Camellia sinensis / cysteine-rich receptor-like protein kinase 10 (LOC114258669), mRNA	100
NODE_3_g1285	Quercus suber / eIF-2-alpha kinase GCN2-like (LOC112001251), mRNA	75.46
NODE_3_g1288	Coniosporium apollinis CBS 100218 / hypothetical protein partial mRNA	80.242
NODE_3_g1289	Aureobasidium pullulans EXF-150 / 60S ribosomal protein L23a (M438DRAFT_341420), mRNA	84.726
NODE_3_g1292	Aureobasidium pullulans EXF-150 / saccharopine reductase (M438DRAFT_296516), mRNA	79.582
NODE_3_g1296	Zasmidium cellare ATCC 36951 / uncharacterized protein (M409DRAFT_50070), partial mRNA	75.717
NODE_3_g1297	Xylona heveae TC161 / kinesin family protein partial mRNA	75.489
NODE_3_g1300	Trematosphaeria pertusa / alpha/beta-hydrolase (BU26DRAFT_476803), partial mRNA	77.861
NODE_3_g1301	Pyrenophora tritici-repentis Pt-1C-BFP / peroxisomal biogenesis factor 6, mRNA	78.01
NODE_3_g1307	Thermothelomyces thermophilus ATCC 42464 / uncharacterized protein (MYCTH_2313161), mRNA	80.098
NODE_3_g1309	Isaria fumosorosea ARSEF 2679 / tRNA a64-2'-o-ribosylphosphate transferase (ISF_01607), partial mRNA	90.667
NODE_3_g1310	Zasmidium cellare ATCC 36951 / uncharacterized protein (M409DRAFT_59741), partial mRNA	86.792
NODE_3_g1311	Diplodia corticola / phosphatase family protein (BKCO1_4600035), partial mRNA	78.325
NODE_3_g1316	Aureobasidium pullulans EXF-150 / peptidase M22, glycoprotease (M438DRAFT_281158), partial mRNA	77.877
NODE_3_g1318	Quercus suber / atypical kinase COQ8, mitochondrial-like (LOC112001260), mRNA	71.692
NODE_3_g1319	Aureobasidium subglaciale EXF-2481 / hypothetical protein mRNA	76.233
NODE_3_g1320	Aureobasidium pullulans EXF-150 / zinc finger protein RTS2 (M438DRAFT_348740), mRNA	78.614
NODE_3_g1323	Aureobasidium namibiae CBS 147.97 / putative MIPC synthase subunit partial mRNA	78.017
NODE_3_g1324	Quercus suber / CDP-diacylglycerol--glycerol-3-phosphate 3-phosphatidyltransferase-like (LOC112007962), mRNA	75.389
NODE_3_g1325	Aureobasidium pullulans EXF-150 / bile acid-transporting ATPase (M438DRAFT_11141), mRNA	74.773
NODE_3_g1328	Diplodia corticola / low temperature viability protein (BKCO1_3000179), partial mRNA	82.5
NODE_3_g1329	Aureobasidium subglaciale EXF-2481 / hypothetical protein mRNA	75.084
NODE_3_g1339	Aspergillus japonicus CBS 114.51 / nucleotide pyrophosphatase family protein (BO86DRAFT_389184), mRNA	73.175
NODE_3_g1340	Maylandia zebra / synaptic vesicle membrane protein VAT-1 homolog (LOC101469385), mRNA	100
NODE_3_g1341	Paracoccidioides brasiliensis Pb18 / hypothetical protein partial mRNA	86.598
NODE_3_g1343	Didymella exigua CBS 183.55 / uncharacterized protein (M421DRAFT_144411), mRNA	84.722
NODE_3_g1344	Hyaloscypha bicolor E / uncharacterized protein (K444DRAFT_515942), partial mRNA	75.955
NODE_3_g1345	Ananas comosus / uncharacterized LOC109726396 (LOC109726396), transcript variant X2, mRNA	94.737
NODE_3_g1350	Zasmidium cellare ATCC 36951 / uncharacterized protein (M409DRAFT_63151), partial mRNA	75.721
NODE_3_g1351	Aplosporella prunicola CBS 121167 / uncharacterized protein (K452DRAFT_202984), partial mRNA	71.996
NODE_3_g1352	Coniosporium apollinis CBS 100218 / elongator complex protein 3 partial mRNA	81.92
NODE_3_g1353	Aureobasidium subglaciale EXF-2481 / hypothetical protein partial mRNA	85.955
NODE_3_g1354	Aspergillus costaricaensis CBS 115574 / hypothetical protein (BO79DRAFT_202658), mRNA	81.132
NODE_3_g1355	Diplodia corticola / ap-2 complex subunit mu-1 (BKCO1_3000124), partial mRNA	77.446
NODE_3_g1359	Aureobasidium namibiae CBS 147.97 / hypothetical protein partial mRNA	77.333
NODE_3_g1362	Marssonina brunnea f. sp. 'multigermtubi' MB_m1 / protein hob3 (MBM_00997), mRNA	78.553
NODE_3_g1364	Aplosporella prunicola CBS 121167 / uncharacterized protein (K452DRAFT_257279), partial mRNA	74.945
NODE_3_g1365	Trematosphaeria pertusa / ARP2/3 complex, 21 kDa p21-Arc subunit (BU26DRAFT_601904), partial mRNA	77.856
NODE_3_g1366	Gossypium raimondii / phosphoribosylformylglycinamidine cyclo-ligase, chloroplastic/mitochondrial (LOC105802978), mRNA	79.798
NODE_3_g1369	Scedosporium apiospermum / hypothetical protein (SAPIO_CDS8799), partial mRNA	70.723
NODE_3_g1371	Geospiza fortis / DENN domain containing 1A (DENND1A), mRNA	100
NODE_3_g1375	Cyphellophora europaea CBS 101466 / hypothetical protein partial mRNA	76.923
NODE_3_g1376	Neohortaea acidophila / uncharacterized protein (BDY17DRAFT_279505), mRNA	76.246
NODE_3_g1378	Zasmidium cellare ATCC 36951 / uncharacterized protein (M409DRAFT_52290), partial mRNA	80.303
NODE_3_g1379	Coniosporium apollinis CBS 100218 / hypothetical protein partial mRNA	73.598
NODE_3_g1380	Zasmidium cellare ATCC 36951 / uncharacterized protein (M409DRAFT_63085), partial mRNA	72.409
NODE_3_g1381	Aureobasidium subglaciale EXF-2481 / hypothetical protein partial mRNA	81.796
NODE_3_g1382	Aureobasidium namibiae CBS 147.97 / t-complex protein 1 subunit delta partial mRNA	78.142
NODE_3_g1384	Phialocephala scopiformis / hypothetical protein partial mRNA	83.051
NODE_3_g1386	Zasmidium cellare ATCC 36951 / uncharacterized protein (M409DRAFT_70242), partial mRNA	77.551
NODE_3_g1387	Alternaria arborescens / hypothetical protein (AA0111_g7893), partial mRNA	84
NODE_3_g1388	Aureobasidium pullulans EXF-150 / H-hydrate dehydratase (M438DRAFT_295677), mRNA	77.527
NODE_3_g1390	Baudoinia panamericana UAMH 10762 / uncharacterized protein (BAUCODRAFT_53895), partial mRNA	76.38
NODE_3_g1391	Exophiala aquamarina CBS 119918 / hypothetical protein partial mRNA	71.545
NODE_3_g1395	Aureobasidium namibiae CBS 147.97 / DNA-directed RNA polymerase III polypeptide partial mRNA	80.478
NODE_3_g1396	Aureobasidium pullulans EXF-150 / uncharacterized protein (M438DRAFT_288459), partial mRNA	76.975
NODE_3_g1398	Zasmidium cellare ATCC 36951 / uncharacterized protein (M409DRAFT_19393), partial mRNA	90.323
NODE_3_g1399	Aureobasidium pullulans EXF-150 / oligosaccharyl transferase stt3 subunit (M438DRAFT_369668), partial mRNA	79.772
NODE_3_g1402	Aureobasidium namibiae CBS 147.97 / hypothetical protein partial mRNA	73.087
NODE_3_g1403	Neohortaea acidophila / uncharacterized protein (BDY17DRAFT_255021), partial mRNA	72.011
NODE_3_g1408	Trematosphaeria pertusa / FAD/NAD(P)-binding domain-containing protein (BU26DRAFT_563065), partial mRNA	73.016
NODE_3_g1409	Hyaloscypha bicolor E / vanillyl alcohol oxidase (K444DRAFT_519995), partial mRNA	71.897
NODE_3_g1410	Grosmannia clavigera kw1407 / ran GTPase activating protein 1 partial mRNA	73.346
NODE_3_g1412	Penicillium arizonense / hypothetical protein (PENARI_c006G05937), partial mRNA	78.241
NODE_3_g1413	Leptosphaeria maculans JN3 / hypothetical protein (LEMA_P025650.1), partial mRNA	74.16
NODE_3_g1415	Lasiodiplodia theobromae / ATP synthase (LTHEOB_11615), partial mRNA	88.724
NODE_3_g1416	Aureobasidium pullulans EXF-150 / putative dipeptidyl-aminopeptidase B (M438DRAFT_304650), mRNA	74.119
NODE_3_g1418	Amorphotheca resinae ATCC 22711 / hypothetical protein (M430DRAFT_38846), partial mRNA	74.648
NODE_3_g1420	Byssochlamys spectabilis / 40S ribosomal protein S15 (C8Q69DRAFT_486029), partial mRNA	90.239
NODE_3_g1421	Aspergillus mulundensis / hypothetical protein (DSM5745_02456), partial mRNA	80.531
NODE_3_g1423	Colletotrichum scovillei / Cys/Met metabolism PLP-dependent enzyme (HER10_EVM0006724), partial mRNA	73.75
NODE_3_g1425	Vulpes vulpes / protein activator of interferon induced protein kinase EIF2AK2 (PRKRA), transcript variant X2, mRNA	100
NODE_3_g1426	Trematosphaeria pertusa / multidrug resistance-associated protein 1 (BU26DRAFT_602037), mRNA	72.56
NODE_3_g1427	Aureobasidium subglaciale EXF-2481 / hypothetical protein mRNA	72.184
NODE_3_g1428	Cercospora beticola / Trafficking protein particle complex subunit 6B (CB0940_09125), mRNA	86.17
NODE_3_g1429	Aureobasidium namibiae CBS 147.97 / malate dehydrogenase partial mRNA	81.218
NODE_3_g1431	Aspergillus lentulus / CCAAT-binding factor complex subunit HapE (IFM58399_10252), partial mRNA	77.358
NODE_3_g1434	Phialemoniopsis curvata / uncharacterized protein (E0L32_009010), partial mRNA	78.67
NODE_3_g1435	Macroventuria anomochaeta / WD40 repeat-like protein (BU25DRAFT_166582), mRNA	73.268
NODE_3_g1437	Aureobasidium subglaciale EXF-2481 / hypothetical protein mRNA	79.661
NODE_3_g1438	Aureobasidium namibiae CBS 147.97 / sterol delta 5,6-desaturase ERG3 partial mRNA	80.066
NODE_3_g1441	Aspergillus ibericus CBS 121593 / R3H domain protein (BO80DRAFT_240625), mRNA	75.294
NODE_3_g1444	Trematosphaeria pertusa / uncharacterized protein (BU26DRAFT_419581), partial mRNA	79.027
NODE_3_g1448	Bipolaris oryzae ATCC 44560 / hypothetical protein partial mRNA	87.838
NODE_3_g1449	Pseudocercospora fijiensis CIRAD86 / uncharacterized protein (MYCFIDRAFT_211605), mRNA	82.54
NODE_3_g1450	Capronia coronata CBS 617.96 / hypothetical protein partial mRNA	85.586
NODE_3_g1453	Didymella exigua CBS 183.55 / glutathione synthetase large chain (M421DRAFT_415892), mRNA	73.318
NODE_3_g1455	Aspergillus steynii IBT 23096 / serine/threonine protein kinase (P170DRAFT_369873), partial mRNA	100
NODE_3_g1456	Fonsecaea nubica / hypothetical protein (AYO20_05138), partial mRNA	85.333
NODE_3_g1459	Aureobasidium subglaciale EXF-2481 / hypothetical protein partial mRNA	95.082
NODE_3_g1460	Aplosporella prunicola CBS 121167 / uncharacterized protein (K452DRAFT_286501), mRNA	74.185
NODE_3_g1461	Aureobasidium pullulans EXF-150 / RNA-binding domain-containing protein (M438DRAFT_287171), partial mRNA	82.394
NODE_3_g1463	Sclerotinia sclerotiorum 1980 UF-70 / hypothetical protein partial mRNA	79.268
NODE_3_g1464	Lindgomyces ingoldianus / exocyst complex subunit Sec15-like protein (BDR25DRAFT_256050), mRNA	71.723
NODE_3_g1466	Trematosphaeria pertusa / putative Xaa-Pro aminopeptidase P (BU26DRAFT_478193), partial mRNA	70.495
NODE_3_g1467	Aureobasidium pullulans EXF-150 / pyridoxine biosynthesis protein PDX1 (M438DRAFT_330576), partial mRNA	80.978
NODE_3_g1469	Pseudocercospora fijiensis CIRAD86 / uncharacterized protein (MYCFIDRAFT_98992), partial mRNA	72.996
NODE_3_g1470	Exophiala xenobiotica / hypothetical protein mRNA	79.026
NODE_3_g1471	Leptosphaeria maculans JN3 / similar to forkhead transcription factor (Sep1) (LEMA_P019380.1), partial mRNA	81.522
NODE_3_g1472	Aureobasidium subglaciale EXF-2481 / hypothetical protein mRNA	75.806
NODE_3_g1477	Penicillium expansum / hypothetical protein (PEX2_002360), partial mRNA	90
NODE_3_g1478	Diplodia corticola / 60s ribosomal protein l2 (BKCO1_4600065), partial mRNA	89.384
NODE_3_g1479	Aureobasidium pullulans EXF-150 / uncharacterized protein (M438DRAFT_339005), partial mRNA	79.029
NODE_3_g1480	Aureobasidium namibiae CBS 147.97 / ribosome biogenesis protein-like protein Brx1 partial mRNA	75.546
NODE_3_g1488	Aureobasidium subglaciale EXF-2481 / hypothetical protein mRNA	75.979
NODE_3_g1491	Cryptococcus amylolentus CBS 6039 / hypothetical protein, variant 1 (L202_03295), partial mRNA	87.097
NODE_3_g1496	Trichoplusia ni / uncharacterized LOC113501284 (LOC113501284), mRNA	100
NODE_3_g1497	Aspergillus mulundensis / Amine oxidase (DSM5745_07100), partial mRNA	79.178
NODE_3_g1498	Aspergillus japonicus CBS 114.51 / carboxylesterase (BO86DRAFT_314884), partial mRNA	96.97
NODE_3_g1501	Aureobasidium subglaciale EXF-2481 / hypothetical protein partial mRNA	76.402
NODE_3_g1502	Coniosporium apollinis CBS 100218 / hypothetical protein partial mRNA	73.971
NODE_3_g1510	Pseudovirgaria hyperparasitica / MFS general substrate transporter (EJ05DRAFT_512466), mRNA	84.739
NODE_3_g1511	Aspergillus niger CBS 513.88 / endo-arabinase, mRNA	84.524
NODE_3_g1512	Aspergillus clavatus NRRL 1 / conserved hypothetical protein (ACLA_090040), partial mRNA	73.714
NODE_3_g1514	Diplodia corticola / striatin pro11 (BKCO1_6700052), partial mRNA	71.754
NODE_3_g1515	Colletotrichum fructicola / Transcription factor (CGMCC3_g6862), partial mRNA	82.89
NODE_3_g1516	Phaeoacremonium minimum UCRPA7 / hypothetical protein partial mRNA	74.051
NODE_3_g1517	Arthrobotrys oligospora ATCC 24927 / hypothetical protein mRNA	82.812
NODE_3_g1518	Coniosporium apollinis CBS 100218 / hypothetical protein partial mRNA	71.935
NODE_3_g1519	Aplosporella prunicola CBS 121167 / uncharacterized protein (K452DRAFT_326039), partial mRNA	81.997
NODE_3_g1520	Exserohilum turcica Et28A / uncharacterized protein (SETTUDRAFT_105744), partial mRNA	74.576
NODE_3_g1522	Exserohilum turcica Et28A / uncharacterized protein (SETTUDRAFT_159689), partial mRNA	86.081
NODE_3_g1524	Quercus suber / vacuolar amino acid transporter 1-like (LOC112001297), mRNA	74.519
NODE_3_g1525	Aplosporella prunicola CBS 121167 / uncharacterized protein (K452DRAFT_226095), partial mRNA	84.421
NODE_3_g1526	Mytilinidion resinicola / prephenate dehydratase (BDZ99DRAFT_570443), partial mRNA	83.01
NODE_3_g1527	Baudoinia panamericana UAMH 10762 / uncharacterized protein (BAUCODRAFT_432339), mRNA	82.555
NODE_3_g1528	Pyrenophora tritici-repentis Pt-1C-BFP / deoxyhypusine synthase, mRNA	78.676
NODE_3_g1529	Aspergillus vadensis CBS 113365 / hypothetical protein (BO88DRAFT_328416), partial mRNA	90.909
NODE_3_g1531	Lasiodiplodia theobromae / Hexose carrier protein (LTHEOB_326), partial mRNA	76.482
NODE_3_g1532	Aureobasidium namibiae CBS 147.97 / methionine synthase-like protein partial mRNA	76.533
NODE_3_g1533	Aspergillus brunneoviolaceus CBS 621.78 / DNA repair protein rad14 (BO95DRAFT_441985), mRNA	74.865
NODE_3_g1534	Aureobasidium subglaciale EXF-2481 / hypothetical protein mRNA	83.012
NODE_3_g1535	Aplosporella prunicola CBS 121167 / uncharacterized protein (K452DRAFT_341141), partial mRNA	92.593
NODE_3_g1536	Neohortaea acidophila / AAA domain-containing protein (BDY17DRAFT_323563), partial mRNA	80.781
NODE_3_g1537	Quercus suber / inosine triphosphate pyrophosphatase-like (LOC112007802), mRNA	76.529
NODE_3_g1539	Drosophila mauritiana / serine/threonine-protein kinase minibrain (LOC117148650), transcript variant X2, mRNA	100
NODE_3_g1541	Coniosporium apollinis CBS 100218 / hypothetical protein partial mRNA	78.616
NODE_3_g1542	Exophiala spinifera / hypothetical protein partial mRNA	76.139
NODE_3_g1543	Aureobasidium subglaciale EXF-2481 / hypothetical protein mRNA	89.896
NODE_3_g1545	Bipolaris oryzae ATCC 44560 / hypothetical protein partial mRNA	79.6
NODE_3_g1546	Paraphaeosphaeria sporulosa / Elf1-domain-containing protein mRNA	77.982
NODE_3_g1547	Mytilinidion resinicola / uracil phosphoribosyltransferase (BDZ99DRAFT_468829), mRNA	76.899
NODE_3_g1549	Lindgomyces ingoldianus / rheb small monomeric GTPase RhbA (BDR25DRAFT_121376), mRNA	74.723
NODE_3_g1550	Aureobasidium subglaciale EXF-2481 / hypothetical protein partial mRNA	80.088
NODE_3_g1551	Aureobasidium namibiae CBS 147.97 / Sec1-like protein partial mRNA	74.957
NODE_3_g1552	Aplosporella prunicola CBS 121167 / uncharacterized protein (K452DRAFT_286539), mRNA	85.591
NODE_3_g1553	Aureobasidium namibiae CBS 147.97 / 60S ribosomal protein L33-A partial mRNA	87.009
NODE_3_g1554	Aureobasidium namibiae CBS 147.97 / hypothetical protein partial mRNA	75.559
NODE_3_g1555	Aureobasidium subglaciale EXF-2481 / hypothetical protein mRNA	79.13
NODE_3_g1557	Aureobasidium namibiae CBS 147.97 / aspartate kinase partial mRNA	76.864
NODE_3_g1558	Talaromyces marneffei ATCC 18224 / conserved hypothetical protein (PMAA_083890), mRNA	74.033
NODE_3_g1559	Sordaria macrospora k-hell / uncharacterized protein (SMAC_03990), partial mRNA	76.015
NODE_3_g1560	Aspergillus tubingensis / RAI1-domain-containing protein (AtWU_01923), partial mRNA	80.18
NODE_3_g1561	Aureobasidium pullulans EXF-150 / chaperonin GroL (M438DRAFT_348724), mRNA	85.049
NODE_3_g1562	Aureobasidium pullulans EXF-150 / uncharacterized protein (M438DRAFT_348725), mRNA	84.868
NODE_3_g1563	Diplodia corticola / mboat family protein (BKCO1_6700018), partial mRNA	74.257
NODE_3_g1564	Lasiodiplodia theobromae / histone H3 protein (LTHEOB_3816), partial mRNA	87.037
NODE_3_g1565	Neohortaea acidophila / Der1-like family-domain-containing protein (BDY17DRAFT_279479), mRNA	76.511
NODE_3_g1567	Zasmidium cellare ATCC 36951 / uncharacterized protein (M409DRAFT_68447), partial mRNA	77.524
NODE_3_g1568	Pseudovirgaria hyperparasitica / general substrate transporter (EJ05DRAFT_512571), partial mRNA	74.896
NODE_3_g1570	Aureobasidium subglaciale EXF-2481 / hypothetical protein partial mRNA	78.983
NODE_3_g1571	Alternaria arborescens / hypothetical protein (AA0111_g7731), partial mRNA	84.615
NODE_3_g1572	Aureobasidium namibiae CBS 147.97 / sodium/hydrogen exchanger partial mRNA	79.373
NODE_3_g1573	Aureobasidium namibiae CBS 147.97 / nucleosome assembly protein NAP-1 partial mRNA	84.104
NODE_3_g1574	Aureobasidium subglaciale EXF-2481 / hypothetical protein partial mRNA	80.42
NODE_3_g1575	Aureobasidium pullulans EXF-150 / class V myosin (M438DRAFT_295510), mRNA	77.193
NODE_3_g1584	Fusarium pseudograminearum CS3096 / hypothetical protein partial mRNA	100
NODE_3_g1585	Aureobasidium namibiae CBS 147.97 / putative MFS phosphate transporter partial mRNA	79.738
NODE_3_g1587	Pseudovirgaria hyperparasitica / peptidase S41 family protein-like protein (EJ05DRAFT_520441), partial mRNA	74.251
NODE_3_g1594	Trematosphaeria pertusa / DUF1649-domain-containing protein (BU26DRAFT_238035), mRNA	90.164
NODE_3_g1595	Neohortaea acidophila / Peroxin-3-domain-containing protein (BDY17DRAFT_323466), partial mRNA	70.596
NODE_3_g1596	Neohortaea acidophila / SNF2 family N-terminal domain-containing protein (BDY17DRAFT_295904), mRNA	77.452
NODE_4_g1602	Aureobasidium pullulans EXF-150 / GPI2-domain-containing protein (M438DRAFT_332905), partial mRNA	78.453
NODE_4_g1603	Aureobasidium pullulans EXF-150 / aspartate-semialdehyde dehydrogenase (M438DRAFT_327222), partial mRNA	80.055
NODE_4_g1606	Aureobasidium pullulans EXF-150 / putative DNA polymerase zeta catalytic subunit (M438DRAFT_349227), mRNA	75.215
NODE_4_g1607	Exophiala dermatitidis NIH/UT8656 / hypothetical protein mRNA	74.667
NODE_4_g1611	Talaromyces marneffei ATCC 18224 / PA and RING finger domain protein (PMAA_044950), partial mRNA	79.452
NODE_4_g1612	Cryptococcus neoformans var. grubii H99 / aquaporin-associated protein (CNAG_01742), mRNA	90.196
NODE_4_g1613	Aspergillus clavatus NRRL 1 / alpha-glucuronidase (ACLA_017270), partial mRNA	73.347
NODE_4_g1615	Neohortaea acidophila / acetyl-coenzyme A transporter 1 (BDY17DRAFT_317697), partial mRNA	76.907
NODE_4_g1617	Diplodia corticola / 40s ribosomal protein s4 (BKCO1_2600061), partial mRNA	88.889
NODE_4_g1618	Exserohilum turcica Et28A / uncharacterized protein (SETTUDRAFT_165898), mRNA	73.975
NODE_4_g1622	Aureobasidium pullulans EXF-150 / Delta(24(24(1)))-sterol reductase (M438DRAFT_308297), mRNA	78.943
NODE_4_g1623	Beauveria bassiana ARSEF 2860 / isochorismatase-like protein partial mRNA	72.727
NODE_4_g1624	Paraphaeosphaeria sporulosa / hypothetical protein mRNA	73.228
NODE_4_g1625	Verruconis gallopava / hypothetical protein mRNA	75.51
NODE_4_g1626	Aureobasidium namibiae CBS 147.97 / small subunit of carbamoyl phosphate synthase partial mRNA	81.522
NODE_4_g1627	Penicilliopsis zonata CBS 506.65 / hypothetical protein (ASPZODRAFT_73827), partial mRNA	90.385
NODE_4_g1629	Aplosporella prunicola CBS 121167 / uncharacterized protein (K452DRAFT_153492), mRNA	80.338
NODE_4_g1630	Ramularia collo-cygni / related to NADH oxidase (RCC_10877), partial mRNA	70.189
NODE_4_g1631	Aureobasidium subglaciale EXF-2481 / glycoside hydrolase family 47 protein partial mRNA	73.592
NODE_4_g1632	Aureobasidium pullulans EXF-150 / dolichyl glycosyltransferase (M438DRAFT_286279), mRNA	73.194
NODE_4_g1640	Aureobasidium pullulans EXF-150 / SUR7-domain-containing protein (M438DRAFT_377855), partial mRNA	71.782
NODE_4_g1644	Dothidotthia symphoricarpi CBS 119687 / uroporphyrin-III C-methyltransferas-like protein (P153DRAFT_373765), partial mRNA	71.965
NODE_4_g1646	Paraphaeosphaeria sporulosa / ABC1-domain-containing protein partial mRNA	75.147
NODE_4_g1647	Isaria fumosorosea ARSEF 2679 / hippurate hydrolase (ISF_00861), partial mRNA	75.325
NODE_4_g1649	Macroventuria anomochaeta / glycosyltransferase family 39 protein (BU25DRAFT_487190), mRNA	76.823
NODE_4_g1650	Aspergillus neoniger CBS 115656 / pre-mRNA splicing factor (BO87DRAFT_337174), partial mRNA	76.623
NODE_4_g1651	Quercus suber / uncharacterized LOC112005841 (LOC112005841), mRNA	74.877
NODE_4_g1653	Sphaerulina musiva SO2202 / SCA7-domain-containing protein (SEPMUDRAFT_150533), mRNA	74.545
NODE_4_g1655	Aureobasidium subglaciale EXF-2481 / hypothetical protein partial mRNA	75.613
NODE_4_g1659	Thermothielavioides terrestris NRRL 8126 / uncharacterized protein (THITE_2080526), mRNA	75.915
NODE_4_g1661	Coniosporium apollinis CBS 100218 / hypothetical protein partial mRNA	79.277
NODE_4_g1662	Aureobasidium pullulans EXF-150 / midasin (M438DRAFT_341016), mRNA	74.284
NODE_4_g1664	Diplodia corticola / urea transporter (BKCO1_700037), partial mRNA	74.131
NODE_4_g1665	Bipolaris sorokiniana ND90Pr / uncharacterized protein (COCSADRAFT_113948), mRNA	81.595
NODE_4_g1666	Aureobasidium pullulans EXF-150 / uncharacterized protein (M438DRAFT_370334), partial mRNA	77.778
NODE_4_g1668	Etheostoma spectabile / selenoprotein Pb-like (LOC116699481), transcript variant X2, mRNA	100
NODE_4_g1669	Coniosporium apollinis CBS 100218 / hypothetical protein partial mRNA	76.786
NODE_4_g1670	Bipolaris maydis ATCC 48331 / hypothetical protein mRNA	96.875
NODE_4_g1671	Bipolaris victoriae FI3 / hypothetical protein partial mRNA	88.71
NODE_4_g1673	Quercus suber / uncharacterized LOC112040383 (LOC112040383), mRNA	86.207
NODE_4_g1674	Baudoinia panamericana UAMH 10762 / uncharacterized protein (BAUCODRAFT_121051), partial mRNA	85.266
NODE_4_g1675	Baudoinia panamericana UAMH 10762 / uncharacterized protein (BAUCODRAFT_105180), mRNA	76.914
NODE_4_g1676	Diplodia corticola / mitochondrial carrier protein rim2 (BKCO1_700032), partial mRNA	88.636
NODE_4_g1677	Diplodia corticola / 60s ribosomal protein l21 (BKCO1_700045), partial mRNA	82.377
NODE_4_g1678	Aplosporella prunicola CBS 121167 / uncharacterized protein (K452DRAFT_348799), partial mRNA	90.155
NODE_4_g1682	Aureobasidium namibiae CBS 147.97 / putative ribosome-associated complex subunit SSZ1 partial mRNA	74.768
NODE_4_g1684	Lasiodiplodia theobromae / alcohol dehydrogenase (LTHEOB_8072), partial mRNA	83.74
NODE_4_g1685	Rasamsonia emersonii CBS 393.64 / Early growth response protein mRNA	71.02
NODE_4_g1692	Westerdykella ornata / 3-hydroxyisobutyrate dehydrogenase-like protein (EI97DRAFT_467254), partial mRNA	72.881
NODE_4_g1693	Aureobasidium namibiae CBS 147.97 / sn-1,2-diacylglycerol cholinephosphotransferas-like protein partial mRNA	72.866
NODE_4_g1694	Capronia coronata CBS 617.96 / hypothetical protein partial mRNA	79.148
NODE_4_g1700	Aureobasidium namibiae CBS 147.97 / WD40 repeat-like protein partial mRNA	71.38
NODE_4_g1701	Pseudovirgaria hyperparasitica / protein translocase SEC6 (EJ05DRAFT_440121), partial mRNA	84.038
NODE_4_g1703	Aureobasidium namibiae CBS 147.97 / mitochondrial carrier protein-like protein rim2 partial mRNA	72.589
NODE_4_g1704	Aureobasidium pullulans EXF-150 / cytochrome c oxidase subunit VIa (M438DRAFT_401496), mRNA	83.333
NODE_4_g1705	Mytilinidion resinicola / DNase I-like protein (BDZ99DRAFT_511662), partial mRNA	70.978
NODE_4_g1708	Pseudovirgaria hyperparasitica / Phox-like protein (EJ05DRAFT_465663), mRNA	76.656
NODE_4_g1710	Fusarium venenatum / uncharacterized protein (FVRRES_06380), partial mRNA	97.297
NODE_4_g1712	Colletotrichum scoville /i ion channel protein (HER10_EVM0010971), mRNA	74.866
NODE_4_g1715	Aythya fuligula / DEAD-box helicase 3 X-linked (DDX3X), mRNA	100
NODE_4_g1716	Zasmidium cellare ATCC 36951 / uncharacterized protein (M409DRAFT_35906), partial mRNA	80.749
NODE_4_g1718	Colletotrichum fructicola / uncharacterized protein (CGMCC3_g13078), partial mRNA	77.508
NODE_4_g1720	Ramularia collo-cygni / Rho GTPase Rac (RCC_01021), partial mRNA	78.662
NODE_4_g1722	Aspergillus aculeatus ATCC 16872 / uncharacterized protein (ASPACDRAFT_42194), partial mRNA	88.372
NODE_4_g1724	Trematosphaeria pertusa / Annexin (BU26DRAFT_526042), mRNA	83.784
NODE_4_g1725	Pseudocercospora fijiensis CIRAD86 / uncharacterized protein (MYCFIDRAFT_49316), mRNA	85.714
NODE_4_g1727	Purpureocillium lilacinum / hypothetical protein (VFPFJ_05767), partial mRNA	94.444
NODE_4_g1728	Chaetomium globosum CBS 148.51 / hypothetical protein (CHGG_02983) partial mRNA	79.845
NODE_4_g1729	Aureobasidium namibiae CBS 147.97 / homoserine O-acetyltransferase partial mRNA	84.262
NODE_4_g1730	Aspergillus aculeatinus CBS 121060 / NUDIX family hydrolase (BO66DRAFT_396952), partial mRNA	75.576
NODE_4_g1731	Punctularia strigosozonata HHB-11173 SS5 / beta-1,3-glucanase (PUNSTDRAFT_144970), mRNA	91.304
NODE_4_g1734	Aureobasidium pullulans EXF-150 / DNA-binding TFAR19-related protein (M438DRAFT_13402), mRNA	73.485
NODE_4_g1735	Coniosporium apollinis CBS 100218 / hypothetical protein partial mRNA	76.542
NODE_4_g1737	Zasmidium cellare ATCC 36951 / uncharacterized protein (M409DRAFT_64127), partial mRNA	78.138
NODE_4_g1740	Mytilinidion resinicola / dihydrofolate reductase (BDZ99DRAFT_564688), partial mRNA	73.565
NODE_4_g1741	Bipolaris sorokiniana ND90Pr / uncharacterized protein (COCSADRAFT_180389), mRNA	74.684
NODE_4_g1745	Aplosporella prunicola CBS 121167 / uncharacterized protein (K452DRAFT_305247), partial mRNA	72.588
NODE_4_g1748	Amorphotheca resinae ATCC 22711 / hypothetical protein (M430DRAFT_36515), mRNA	73.333
NODE_4_g1751	Alternaria arborescens / Casein kinase I (AA0111_g7011), partial mRNA	89.053
NODE_4_g1752	Aspergillus neoniger CBS 115656 / mitotic spindle biogenesis protein Spc19 (BO87DRAFT_421703), partial mRNA	86.458
NODE_4_g1753	Aureobasidium namibiae CBS 147.97 / aspartyl-tRNA synthetase partial mRNA	77.964
NODE_4_g1758	Trichoderma citrinoviride / WD40 repeat-like protein (BBK36DRAFT_1133957), mRNA	83.333
NODE_4_g1760	Punctularia strigosozonata HHB-11173 SS5 / hypothetical protein (PUNSTDRAFT_128991), partial mRNA	96.875
NODE_4_g1761	Pseudocercospora fijiensis CIRAD86 / uncharacterized protein (MYCFIDRAFT_214457), mRNA	74.686
NODE_4_g1762	Aureobasidium namibiae CBS 147.97 / Coatomer, gamma subunit partial mRNA	77.036
NODE_4_g1764	Trematosphaeria pertusa / Lipoyl synthase (BU26DRAFT_439795), partial mRNA	77.115
NODE_4_g1774	Aspergillus ibericus CBS 121593 / carbon-nitrogen hydrolase (BO80DRAFT_357953), partial mRNA	70.278
NODE_4_g1776	Dissoconium aciculare CBS 342.82 / eukaryotic translation initiation factor SUI1 (K489DRAFT_385463), mRNA	87.603
NODE_4_g1777	Aureobasidium subglaciale EXF-2481 / hypothetical protein mRNA	73.238
NODE_4_g1779	Fusarium odoratissimum NRRL 54006 / uncharacterized protein (FOIG_06100), mRNA	78.109
NODE_4_g1780	Dothidotthia symphoricarpi CBS 119687 / uncharacterized protein (P153DRAFT_285089), partial mRNA	74.855
NODE_4_g1785	Trematosphaeria pertusa / oligopeptide transporter (BU26DRAFT_535146), partial mRNA	78.677
NODE_4_g1786	Neohortaea acidophila / SCO1/SenC-domain-containing protein (BDY17DRAFT_317693), partial mRNA	80.216
NODE_4_g1787	Sclerotinia sclerotiorum 1980 UF-70 / hypothetical protein partial mRNA	97.674
NODE_4_g1789	Parastagonospora nodorum SN15 / hypothetical protein (SNOG_00974), mRNA	79.332
NODE_4_g1790	Hippoglossus hippoglossus / eukaryotic translation elongation factor 1 delta a (guanine nucleotide exchange protein) (eef1da), transcript variant X5, mRNA	100
NODE_4_g1791	Zymoseptoria tritici IPO323 / CSN2 COP9 signalosome complex (MYCGRDRAFT_111705), partial mRNA	77.647
NODE_4_g1793	Zasmidium cellare ATCC 36951 / uncharacterized protein (M409DRAFT_68683), partial mRNA	91.235
NODE_4_g1794	Zasmidium cellare ATCC 36951 / uncharacterized protein (M409DRAFT_70608), partial mRNA	95.522
NODE_4_g1796	Microsporum canis CBS 113480 / ubiquinone biosynthesis protein COQ4 (MCYG_08097), partial mRNA	75.711
NODE_4_g1799	Lasiodiplodia theobromae / Glyoxal oxidase (LTHEOB_8738), partial mRNA	73.913
NODE_4_g1800	Venustampulla echinocandica / CoaB-like protein (BP5553_09714), partial mRNA	79.512
NODE_4_g1802	Aaosphaeria arxii CBS 175.79 / vacuolar protein sorting-associated protein Vps17 (BU24DRAFT_174722), mRNA	73.247
NODE_4_g1803	Microsporum canis CBS 113480 / elongation factor G (MCYG_06986), partial mRNA	75.234
NODE_4_g1804	Penicillium chrysogenum Wisconsin 54-1255 / hypothetical protein (Pc20g05360) mRNA, complete cds	77.367
NODE_4_g1806	Coniosporium apollinis CBS 100218 / hypothetical protein partial mRNA	76.204
NODE_4_g1807	Coniosporium apollinis CBS 100218 / hypothetical protein partial mRNA	74.67
NODE_4_g1809	Aaosphaeria arxii CBS 175.79 / histone acetyltransferase type B (BU24DRAFT_461700), partial mRNA	84.127
NODE_4_g1811	Verticillium nonalfalfae / F-box/WD repeat-containing protein 7 (FBXW7), partial mRNA	70.769
NODE_4_g1812	Lasiodiplodia theobromae / Mitochondrial substrate/solute carrier (LTHEOB_1153), partial mRNA	79.227
NODE_4_g1813	Aplosporella prunicola CBS 121167 / uncharacterized protein (K452DRAFT_296392), partial mRNA	85.428
NODE_4_g1815	Fusarium vanettenii 77-13-4 / uncharacterized protein (NECHADRAFT_100206), mRNA	80
NODE_4_g1816	Aspergillus terreus NIH2624 / mRNA capping enzyme alpha subunit (ATEG_06766) partial mRNA	80.18
NODE_4_g1819	Diplodia corticola / 40s ribosomal protein s24 (BKCO1_2000063), partial mRNA	86.807
NODE_4_g1822	Marssonina brunnea f. sp. 'multigermtubi' MB_m1 / prenyl cysteine carboxyl methyltransferase Ste14 (MBM_04463), mRNA	89.231
NODE_4_g1824	Alternaria arborescens / hypothetical protein (AA0111_g8743), partial mRNA	74.118
NODE_4_g1827	Phaeoacremonium minimum UCRPA7 / putative histone-lysine n-methyltransferase set9 protein partial mRNA	74.554
NODE_4_g1828	Lasiodiplodia theobromae / Mitochondrial 54s ribosomal protein (LTHEOB_1102), partial mRNA	77.228
NODE_4_g1830	Aspergillus fischeri NRRL 181 / peptidyl-prolyl cis/trans isomerase (NFIA_084160), partial mRNA	72.2
NODE_4_g1832	Aureobasidium namibiae CBS 147.97 / dolichyl-phosphate beta-glucosyltransferase partial mRNA	75.395
NODE_4_g1833	Aureobasidium subglaciale EXF-2481 / hypothetical protein partial mRNA	74.313
NODE_4_g1834	Mytilinidion resinicola / membrane-associated proteins in eicosanoid and glutathione metabolism (BDZ99DRAFT_467699), mRNA	74.561
NODE_4_g1837	Aureobasidium pullulans EXF-150 / phospholipid-translocating P-type ATPase (M438DRAFT_349550), mRNA	76.5
NODE_4_g1839	Zymoseptoria tritici IPO323 / uncharacterized protein (MYCGRDRAFT_69516), partial mRNA	79.032
NODE_4_g1840	Botrytis cinerea B05.10 / hypothetical protein (BCIN_07g06650), mRNA	74.49
NODE_4_g1841	Sphaerulina musiva SO2202 / Emopamil-binding protein (SEPMUDRAFT_22268), partial mRNA	82.353
NODE_4_g1842	Aureobasidium pullulans EXF-150 / uncharacterized protein (M438DRAFT_379825), partial mRNA	78.889
NODE_4_g1844	Dissoconium aciculare CBS 342.82 / Isy1-like splicing factor (K489DRAFT_370944), partial mRNA	78.571
NODE_4_g1845	Sporothrix schenckii 1099-18 / hypothetical protein (SPSK_07553), partial mRNA	73.81
NODE_4_g1849	Aplosporella prunicola CBS 121167 / uncharacterized protein (K452DRAFT_267422), mRNA	76.973
NODE_4_g1850	Colletotrichum higginsianum IMI 349063 / NLI interacting factor-like phosphatase mRNA	78.732
NODE_4_g1851	Verticillium alfalfae VaMs.102 / 4-coumarate-CoA ligase partial mRNA	96.97
NODE_4_g1858	Aureobasidium subglaciale EXF-2481 / hypothetical protein partial mRNA	73.823
NODE_4_g1861	Aureobasidium pullulans EXF-150 / CTP synthase (M438DRAFT_308969), partial mRNA	79.972
NODE_4_g1866	Talaromyces rugulosus / uncharacterized protein (TRUGW13939_10726), partial mRNA	96.875
NODE_4_g1868	Pestalotiopsis fici W106-1 / hypothetical protein mRNA	76.289
NODE_4_g1869	Fusarium coffeatum / uncharacterized protein (FIESC28_00016), partial mRNA	73.276
NODE_4_g1871	Zymoseptoria tritici IPO323 / uncharacterized protein (MYCGRDRAFT_11429), partial mRNA	73.105
NODE_4_g1873	Neohortaea acidophila / P-loop containing nucleoside triphosphate hydrolase protein (BDY17DRAFT_299494), mRNA	83.942
NODE_4_g1875	Zymoseptoria tritici IPO323 / uncharacterized protein (MYCGRDRAFT_70421), partial mRNA	73.948
NODE_4_g1879	Thamnophis sirtalis / zinc and ring finger 1, E3 ubiquitin protein ligase (ZNRF1), mRNA	100
NODE_4_g1880	Penicillium arizonense / hypothetical protein (PENARI_c005G10409), partial mRNA	75
NODE_4_g1882	Aureobasidium subglaciale EXF-2481 / hypothetical protein mRNA	83.333
NODE_4_g1888	Coniosporium apollinis CBS 100218 / hypothetical protein partial mRNA	74.908
NODE_4_g1890	Aureobasidium namibiae CBS 147.97 / hypothetical protein partial mRNA	81.395
NODE_4_g1891	Neohortaea acidophila / uncharacterized protein (BDY17DRAFT_229826), partial mRNA	75.767
NODE_4_g1892	Cladophialophora carrionii CBS 160.54 / hypothetical protein partial mRNA	72.372
NODE_4_g1895	Chaetomium thermophilum var. thermophilum DSM 1495 / hypothetical protein (CTHT_0074600), partial mRNA	94.595
NODE_4_g1899	Aureobasidium namibiae CBS 147.97 / dihydroxy-acid dehydratase partial mRNA	79.906
NODE_4_g1900	Aureobasidium subglaciale EXF-2481 / hypothetical protein partial mRNA	78.632
NODE_4_g1901	Cercospora beticola / Protein transport protein Sec61 subunit beta (CB0940_08335), mRNA	80.24
NODE_4_g1902	Diplodia corticola / nuclear export protein noc3 (BKCO1_6300046), partial mRNA	75.64
NODE_4_g1903	Lasiodiplodia theobromae / Zinc finger CCCH-type protein (LTHEOB_1356), partial mRNA	71.625
NODE_4_g1904	Geosmithia morbida / Chromosome segregation ATPase (GMORB2_3539), partial mRNA	76.72
NODE_4_g1911	Aureobasidium pullulans EXF-150 / RNA-binding domain-containing protein (M438DRAFT_341349), mRNA	82.011
NODE_4_g1913	Diplodia corticola / succinate fumarate mitochondrial transporter (BKCO1_1300073), partial mRNA	78.115
NODE_4_g1916	Lasiodiplodia theobromae / Eukaryotic translation initiation factor 5 (LTHEOB_5747), partial mRNA	78.898
NODE_4_g1917	Lindgomyces ingoldianus / TMP-TENI-domain-containing protein (BDR25DRAFT_330334), mRNA	93.651
NODE_4_g1918	Aureobasidium namibiae CBS 147.97 / PHF5-like protein partial mRNA	87.385
NODE_4_g1919	Lindgomyces ingoldianus / general substrate transporter (BDR25DRAFT_223337), partial mRNA	74.635
NODE_4_g1920	Sporothrix schenckii 1099-18 / tRNA pseudouridine38-40 synthase (SPSK_02340), partial mRNA	77.225
NODE_4_g1923	Diplodia corticola / 60s ribosomal protein l43 (BKCO1_2000050), partial mRNA	89.209
NODE_4_g1924	Exophiala xenobiotica / hypothetical protein partial mRNA	81.72
NODE_4_g1925	Thermothielavioides terrestris NRRL 8126 / uncharacterized protein (THITE_2124025), mRNA	76.676
NODE_4_g1926	Kwoniella bestiolae CBS 10118 / MFS transporter, SP family, general alpha glucoside:H+ symporter partial mRNA	74.474
NODE_4_g1927	Aspergillus candidus / transcription factor/nuclear export subunit protein 2-domain-containing protein (BDW47DRAFT_117013), partial mRNA	87.5
NODE_4_g1928	Eremomyces bilateralis CBS 781.70 / DUF914-domain-containing protein (P152DRAFT_435935), partial mRNA	76.779
NODE_4_g1930	Aaosphaeria arxii CBS 175.79 / DUF625-domain-containing protein (BU24DRAFT_346771), partial mRNA	70.78
NODE_4_g1931	Mytilinidion resinicola / uncharacterized protein (BDZ99DRAFT_414674), mRNA	75.342
NODE_4_g1935	Ramularia collo-cygni / uncharacterized protein (RCC_00718), partial mRNA	79.144
NODE_4_g1938	Bipolaris victoriae FI3 / hypothetical protein partial mRNA	76.559
NODE_4_g1939	Paraphaeosphaeria sporulosa / hypothetical protein mRNA	75.969
NODE_4_g1941	Aaosphaeria arxii CBS 175.79 / cell polarity protein-like protein (BU24DRAFT_32466), mRNA	71.088
NODE_4_g1942	Aplosporella prunicola CBS 121167 / uncharacterized protein (K452DRAFT_243132), mRNA	73.05
NODE_4_g1943	Capronia coronata CBS 617.96 / hypothetical protein partial mRNA	89.583
NODE_4_g1946	Trematosphaeria pertusa / electron transfer flavo protein beta subunit (BU26DRAFT_520052), mRNA	80.809
NODE_4_g1947	Macroventuria anomochaeta / ADP-ribosylation factor GTPase-activating protein 1 (BU25DRAFT_441788), mRNA	76.389
NODE_4_g1949	Mytilinidion resinicola / uncharacterized protein (BDZ99DRAFT_121965), mRNA	78.986
NODE_4_g1952	Aureobasidium pullulans EXF-150 / homoserine O-acetyltransferase (M438DRAFT_401442), mRNA	73.576
NODE_4_g1955	Xylona heveae TC161 / Isochorismatase hydrolase mRNA	79.923
NODE_4_g1956	Bipolaris maydis ATCC 48331 / hypothetical protein mRNA	90.889
NODE_4_g1957	Aaosphaeria arxii CBS 175.79 / t-SNARE affecting a late Golgi compartment protein 2 (BU24DRAFT_390793), partial mRNA	73.448
NODE_4_g1958	Mytilinidion resinicola / acetate kinase (BDZ99DRAFT_545935), partial mRNA	74.78
NODE_4_g1959	Penicillium chrysogenum / Wisconsin 54-1255 hypothetical protein (Pc13g03660) mRNA, complete cds	74.532
NODE_4_g1961	Pseudovirgaria hyperparasitica / uncharacterized protein (EJ05DRAFT_516837), partial mRNA	76.294
NODE_4_g1962	Aureobasidium namibiae / CBS 147.97 ATP-sulfurylase partial mRNA	81.672
NODE_4_g1963	Zymoseptoria tritici IPO323 / MGSUL7 PAPS reductase (MGSUL7), partial mRNA	75.645
NODE_4_g1964	Chaetomium globosum CBS 148.51 / hypothetical protein (CHGG_06574) partial mRNA	89.394
NODE_4_g1965	Aspergillus costaricaensis CBS 115574 / putative efflux pump antibiotic resistance protein (BO79DRAFT_237407), partial mRNA	71.364
NODE_4_g1967	Electrophorus electricus / leucine rich repeat containing 47 (lrrc47), mRNA	100
NODE_4_g1969	Aureobasidium subglaciale EXF-2481 / hypothetical protein partial mRNA	77.93
NODE_4_g1970	Lasiodiplodia theobromae / Mitochondrial import protein (LTHEOB_1115), partial mRNA	83.523
NODE_4_g1971	Byssochlamys spectabilis / putative mitochondrial inner membrane nuclease Nuc1 (C8Q69DRAFT_460484), mRNA	76.211
NODE_4_g1972	Exophiala mesophila / ferrochelatase mRNA	71.659
NODE_4_g1975	Purpureocillium lilacinum / TAM domain-containingmethyltransferase (VFPFJ_08691), partial mRNA	87
NODE_4_g1976	Baudoinia panamericana UAMH 10762 / uncharacterized protein (BAUCODRAFT_65242), partial mRNA	76.527
NODE_4_g1977	Leptosphaeria maculans JN3 / hypothetical protein (LEMA_P104970.1), partial mRNA	85.855
NODE_4_g1980	Aureobasidium pullulans EXF-150 / alpha/beta-hydrolase (M438DRAFT_309428), partial mRNA	75.099
NODE_4_g1981	Stylophora pistillata / uncharacterized LOC111337777 (LOC111337777), mRNA	94.872
NODE_4_g1982	Trichoderma asperellum CBS 433.97 / hypothetical protein (M441DRAFT_53276), mRNA	72.719
NODE_4_g1983	Didymella exigua CBS 183.55 / cyclohexanone 1,2-monooxygenase (M421DRAFT_423555), mRNA	81.525
NODE_4_g1985	Paraphaeosphaeria sporulosa / Pkinase-domain-containing protein partial mRNA	80.853
NODE_4_g1991	Aspergillus bombycis / ABC multidrug transporter SidT (ABOM_001538), partial mRNA	73.835
NODE_4_g1992	Aureobasidium namibiae CBS 147.97 / putative siderophore transporter partial mRNA	73.811
NODE_4_g1993	Pseudogymnoascus destructans / hypothetical protein (VC83_05725), mRNA	73.256
NODE_4_g1995	Aureobasidium namibiae CBS 147.97 / long-chain fatty-acid-CoA ligase partial mRNA	77.778
NODE_4_g1996	Penicillium chrysogenum Wisconsin 54-1255 / hypothetical protein (Pc22g20400) mRNA, complete cds	72.808
NODE_4_g1997	Aspergillus vadensis CBS 113365 / ABC transporter (BO88DRAFT_400415), mRNA	70.984
NODE_5_g1999	Coniosporium apollinis CBS 100218 / fimbrin partial mRNA	78.302
NODE_5_g2000	Trematosphaeria pertusa / MBOAT-domain-containing protein (BU26DRAFT_442272), partial mRNA	75.813
NODE_5_g2002	Coniosporium apollinis CBS 100218 / NADPH2:quinone reductase partial mRNA	74.307
NODE_5_g2004	Isaria fumosorosea ARSEF 2679 / ATP-dependent RNA helicase DBP3 (ISF_06351), partial mRNA	72.266
NODE_5_g2005	Thermothielavioides terrestris NRRL 8126 / uncharacterized protein (THITE_2115249), mRNA	74.849
NODE_5_g2006	Gaeumannomyces tritici R3-111a-1 / GRF zinc finger domain-containing protein partial mRNA	81.657
NODE_5_g2007	Bipolaris maydis ATCC 48331 / hypothetical protein mRNA	77.67
NODE_5_g2008	Verruconis gallopava / hypothetical protein mRNA	75.263
NODE_5_g2009	Chaetomium globosum CBS 148.51 / hypothetical protein (CHGG_03504) partial mRNA	100
NODE_5_g2010	Coniosporium apollinis CBS 100218 / hypothetical protein partial mRNA	78.607
NODE_5_g2011	Sporothrix schenckii 1099-18 / mitosis inhibitor protein kinase SWE1 (SPSK_00667), partial mRNA	75.18
NODE_5_g2013	Diplodia corticola / mmc protein (BKCO1_10000169), partial mRNA	83.193
NODE_5_g2014	Exophiala aquamarina CBS 119918 / hypothetical protein partial mRNA	74.222
NODE_5_g2015	Coniosporium apollinis CBS 100218 / hypothetical protein partial mRNA	79.882
NODE_5_g2018	Dissoconium aciculare CBS 342.82 / ARM repeat-containing protein (K489DRAFT_347283), mRNA	73.396
NODE_5_g2019	Pseudocercospora fijiensis CIRAD86 / uncharacterized protein (MYCFIDRAFT_78643), partial mRNA	74.877
NODE_5_g2020	Aureobasidium namibiae CBS 147.97 / EF-hand partial mRNA	84.558
NODE_5_g2021	Coniosporium apollinis CBS 100218 / hypothetical protein partial mRNA	76.644
NODE_5_g2022	Sordaria macrospora k-hell / uncharacterized protein (SMAC_01182), partial mRNA	100
NODE_5_g2023	Aureobasidium pullulans EXF-150 / FAD/NAD(P)-binding domain-containing protein (M438DRAFT_323500), mRNA	84.097
NODE_5_g2024	Cercospora beticola / putative sugar phosphate/phosphate translocator (CB0940_10468), mRNA	79.904
NODE_5_g2025	Exophiala spinifera / hypothetical protein partial mRNA	75.083
NODE_5_g2029	Exophiala spinifera / hypothetical protein partial mRNA	73.183
NODE_5_g2030	Exophiala xenobiotica / hypothetical protein mRNA	72.938
NODE_5_g2031	Baudoinia panamericana UAMH 10762 / uncharacterized protein (BAUCODRAFT_71901), partial mRNA	72.164
NODE_5_g2032	Zasmidium cellare ATCC 36951 / GMC oxidoreductase (M409DRAFT_28981), partial mRNA	75.455
NODE_5_g2033	Penicillium arizonense / hypothetical protein (PENARI_c025G11672), partial mRNA	80.556
NODE_5_g2034	Aplosporella prunicola CBS 121167 / uncharacterized protein (K452DRAFT_217908), partial mRNA	90.698
NODE_5_g2035	Quercus suber / hsp70/Hsp90 co-chaperone cns1-like (LOC112037735), mRNA	82.222
NODE_5_g2036	Byssochlamys spectabilis / RTA1 like protein-domain-containing protein (C8Q69DRAFT_514106), partial mRNA	90.741
NODE_5_g2037	Aureobasidium pullulans EXF-150 / putative Allantoicase (M438DRAFT_399267), partial mRNA	77.873
NODE_5_g2038	Zasmidium cellare ATCC 36951 / uncharacterized protein (M409DRAFT_35215), partial mRNA	74.687
NODE_5_g2039	Diplodia corticola / 5-oxoprolinase (atp-hydrolysing) (BKCO1_9000158), partial mRNA	77.652
NODE_5_g2042	Pyricularia oryzae 70-15 / arginine N-methyltransferase 2 (MGG_09290), partial mRNA	97.297
NODE_5_g2045	Aureobasidium pullulans EXF-150 / NAD-dependent deacetylase sirtuin-2 (M438DRAFT_282900), partial mRNA	73.195
NODE_5_g2047	Isaria fumosorosea ARSEF 2679 / golgi transport complex subunit Cog4 (ISF_00124), partial mRNA	81.633
NODE_5_g2049	Aureobasidium pullulans EXF-150 / replication factor-a protein (M438DRAFT_278827), partial mRNA	74.702
NODE_5_g2050	Verruconis gallopava / hypothetical protein, variant 2 mRNA	84.028
NODE_5_g2051	Pseudogymnoascus destructans / Protein kinase C signaling pathway involved MAPKK protein (MKK1), mRNA	89.583
NODE_5_g2052	Aureobasidium namibiae CBS 147.97 / hypothetical protein partial mRNA	74.025
NODE_5_g2053	Zasmidium cellare ATCC 36951 / uncharacterized protein (M409DRAFT_61881), partial mRNA	84.093
NODE_5_g2054	Aureobasidium pullulans EXF-150 / asparaginyl-tRNA synthetase (M438DRAFT_305374), partial mRNA	79.859
NODE_5_g2055	Baudoinia panamericana UAMH 10762 / uncharacterized protein (BAUCODRAFT_34336), mRNA	76.045
NODE_5_g2056	Coniosporium apollinis CBS 100218 / DNA mismatch repair protein msh-2 partial mRNA	74.528
NODE_5_g2059	Verticillium alfalfae VaMs.102 / SUA5 partial mRNA	73.243
NODE_5_g2060	Purpureocillium lilacinum / major facilitator superfamily transporter (VFPFJ_05907), partial mRNA	86.047
NODE_5_g2061	Sphaerulina musiva SO2202 / L domain-like protein (SEPMUDRAFT_125961), mRNA	72.233
NODE_5_g2064	Quercus suber / erythrocyte band 7 integral membrane protein-like (LOC112037744), mRNA	82.561
NODE_5_g2065	Aureobasidium subglaciale EXF-2481 / hypothetical protein partial mRNA	85.437
NODE_5_g2066	Aureobasidium pullulans EXF-150 / diphthine synthase (M438DRAFT_269621), partial mRNA	79.441
NODE_5_g2067	Thermothielavioides terrestris NRRL 8126 / SPT3-like protein (THITE_2115026), mRNA	80.403
NODE_5_g2069	Aspergillus campestris IBT 28561 / putative vesicular fusion ATPase (P168DRAFT_288655), mRNA	78.667
NODE_5_g2071	Zasmidium cellare ATCC 36951 / GMC oxidoreductase (M409DRAFT_62175), partial mRNA	80.585
NODE_5_g2072	Diplodia corticola / alternative oxidase (BKCO1_3700056), partial mRNA	79.181
NODE_5_g2075	Coniosporium apollinis CBS 100218 / hypothetical protein partial mRNA	74.371
NODE_5_g2076	Westerdykella ornata / alpha,alpha-trehalose-phosphate synthase-like protein subunit Tps2 (EI97DRAFT_434787), mRNA	74.293
NODE_5_g2077	Acanthamoeba castellanii str. Neff / hypothetical protein (ACA1_091110) mRNA, complete cds	97.5
NODE_5_g2078	Aureobasidium pullulans EXF-150 / uncharacterized protein (M438DRAFT_347666), mRNA	74.761
NODE_5_g2080	Neohortaea acidophila / ribosomal RNA methyltransferase FtsJ domain-containing protein (BDY17DRAFT_234742), partial mRNA	75.504
NODE_5_g2082	Penicilliopsis zonata CBS 506.65 / hypothetical protein (ASPZODRAFT_121454), partial mRNA	74.367
NODE_5_g2083	Aureobasidium subglaciale EXF-2481 / hypothetical protein partial mRNA	74.336
NODE_5_g2084	Aureobasidium pullulans EXF-150 / ammonium transporter (M438DRAFT_323460), mRNA	80.322
NODE_5_g2086	Macroventuria anomochaeta / glycosyltransferase family 22 protein (BU25DRAFT_385292), partial mRNA	81.868
NODE_5_g2087	Diplodia corticola / alpha-mannosyltransferase (BKCO1_3700089), partial mRNA	76.588
NODE_5_g2090	Quercus suber / histone H3 (LOC112028725), mRNA	94.39
NODE_5_g2091	Neurospora crassa OR74A / histone h4 (hH4-1), mRNA	93.269
NODE_5_g2093	Podospora anserina S mat+ / uncharacterized protein (PODANS_2_870), partial mRNA	75.926
NODE_5_g2095	Aureobasidium subglaciale EXF-2481 / hypothetical protein partial mRNA	78.857
NODE_5_g2097	Lasiodiplodia theobromae / Ribosomal protein L27e (LTHEOB_2089), partial mRNA	88.293
NODE_5_g2098	Ramularia collo-cygni / uncharacterized protein (RCC_00363), partial mRNA	89.655
NODE_5_g2099	Aureobasidium namibiae CBS 147.97 / WD40 repeat-like protein partial mRNA	73.032
NODE_5_g2100	Macroventuria anomochaeta / PCI-domain-containing protein (BU25DRAFT_412348), mRNA	77.099
NODE_5_g2101	Cladophialophora bantiana CBS 173.52 / hypothetical protein partial mRNA	80.328
NODE_5_g2102	Zasmidium cellare ATCC 36951 / uncharacterized protein (M409DRAFT_61972), partial mRNA	75.652
NODE_5_g2106	Parastagonospora nodorum SN15 / hypothetical protein (SNOG_03136), mRNA	80.707
NODE_5_g2108	Leptomonas pyrrhocoris / hypothetical protein mRNA	100
NODE_5_g2110	Coniosporium apollinis CBS 100218 / hypothetical protein partial mRNA	73.298
NODE_5_g2115	Aspergillus campestris IBT 28561 / uncharacterized protein (P168DRAFT_249447), partial mRNA	93.023
NODE_5_g2117	Aureobasidium namibiae CBS 147.97 / hypothetical protein partial mRNA	83.23
NODE_5_g2118	Cladophialophora psammophila CBS 110553 / hypothetical protein partial mRNA	73.7
NODE_5_g2121	Zasmidium cellare ATCC 36951 / uncharacterized protein (M409DRAFT_28994), partial mRNA	77.215
NODE_5_g2122	Aspergillus steynii IBT 23096 / putative MFS allantoate transporter (P170DRAFT_388290), mRNA	71.031
NODE_5_g2126	Aureobasidium pullulans EXF-150 / 6-phosphogluconate dehydrogenase-like protein (M438DRAFT_347729), mRNA	89.502
NODE_5_g2129	Pseudovirgaria hyperparasitica / DUF803-domain-containing protein (EJ05DRAFT_504896), partial mRNA	73.619
NODE_5_g2130	Pseudovirgaria hyperparasitica / glutaryl-CoA dehydrogenase (EJ05DRAFT_457511), mRNA	77.167
NODE_5_g2131	Pseudocercospora fijiensis CIRAD86 / uncharacterized protein (MYCFIDRAFT_86484), mRNA	88.964
NODE_5_g2133	Aureobasidium subglaciale EXF-2481 / hypothetical protein partial mRNA	76.311
NODE_5_g2134	Aureobasidium subglaciale EXF-2481 / hypothetical protein partial mRNA	74.525
NODE_5_g2135	Pyricularia oryzae 70-15 / uncharacterized protein (MGG_14598), partial mRNA	93.023
NODE_5_g2136	Aplosporella prunicola CBS 121167 / uncharacterized protein (K452DRAFT_293839), partial mRNA	95.455
NODE_5_g2138	Trematosphaeria pertusa / alpha/beta-hydrolase (BU26DRAFT_542732), mRNA	71.787
NODE_5_g2139	Trichoderma harzianum CBS 226.95 / hypothetical protein (M431DRAFT_499675), partial mRNA	82.192
NODE_5_g2140	Aspergillus welwitschiae / major facilitator superfamily domain-containing protein (BDQ94DRAFT_136791), mRNA	72.547
NODE_5_g2141	Uncinocarpus reesii 1704 / conserved hypothetical protein, mRNA	96.875
NODE_5_g2143	Fusarium verticillioides 7600 / protein NMT1 (FVEG_09760), mRNA	82.329
NODE_5_g2145	Juglans regia / protein RETICULATA, chloroplastic-like (LOC108990705), mRNA	100
NODE_5_g2147	Coniosporium apollinis CBS 100218 / DNA repair helicase rad15 partial mRNA	77.38
NODE_5_g2148	Venustampulla echinocandica / RING protein (BP5553_08148), partial mRNA	75.281
NODE_5_g2149	Colletotrichum scovillei / uncharacterized protein (HER10_EVM0009831), mRNA	84.859
NODE_5_g2151	Coniosporium apollinis CBS 100218 / hexokinase partial mRNA	76.359
NODE_5_g2155	Aureobasidium pullulans EXF-150 / beta and beta-prime subunits of DNA dependent RNA-polymerase (M438DRAFT_299582), mRNA	74.499
NODE_5_g2157	Aureobasidium namibiae CBS 147.97 / ubiquitin carboxyl-terminal hydrolase 14 partial mRNA	73.628
NODE_5_g2159	Metarhizium robertsii ARSEF 23 / Dienelactone hydrolase mRNA	100
NODE_5_g2163	Aureobasidium namibiae CBS 147.97 / Alpha,alpha-trehalose-phosphate synthase partial mRNA	81.749
NODE_5_g2165	Aureobasidium subglaciale EXF-2481 / hypothetical protein partial mRNA	76.291
NODE_5_g2166	Neurospora tetrasperma FGSC 2508 / hypothetical protein partial mRNA	73.233
NODE_5_g2167	Aspergillus steynii IBT 23096 / putative U3 small nucleolar ribonucleo protein subunit (P170DRAFT_388287), mRNA	77.358
NODE_5_g2168	Pseudocercospora fijiensis CIRAD86 / uncharacterized protein (MYCFIDRAFT_155610), partial mRNA	72.233
NODE_5_g2169	Quercus suber / probable endonuclease 4 (LOC111993738), mRNA	73.026
NODE_5_g2170	Cladophialophora immunda / hypothetical protein partial mRNA	71.382
NODE_5_g2172	Aspergillus thermomutatus / hypothetical protein (CDV56_103299), partial mRNA	94.286
NODE_5_g2173	Exophiala oligosperma / hypothetical protein mRNA	70.066
NODE_5_g2175	Aspergillus welwitschiae / Gti1/Pac2 family-domain-containing protein (BDQ94DRAFT_141762), mRNA	75.09
NODE_5_g2178	Aethina tumida / acidic repeat-containing protein-like (LOC109600577), mRNA	100
NODE_5_g2179	Aureobasidium namibiae CBS 147.97 / calcium transporter ATPase partial mRNA	74.446
NODE_5_g2180	Aspergillus heteromorphus CBS 117.55 / double-strand-break repair protein Rad21 (BO70DRAFT_379963), mRNA	78.521
NODE_5_g2181	Cercospora beticola / JmjC domain-containing histone demethylation protein 1 (CB0940_10168), mRNA	72.976
NODE_5_g2182	Lindgomyces ingoldianus / pre-mRNA branch site protein p14 (BDR25DRAFT_299587), mRNA	81.143
NODE_5_g2185	Coniosporium apollinis CBS 100218 / hypothetical protein partial mRNA	71.685
NODE_5_g2186	Aspergillus piperis CBS 112811 / vacuolar import and degradation protein (BO85DRAFT_452584), mRNA	74.826
NODE_5_g2188	Diplodia corticola / coatomer protein subunit alpha (BKCO1_3700071), partial mRNA	75.996
NODE_5_g2193	Zymoseptoria tritici IPO323 / uncharacterized protein (MYCGRDRAFT_86368), partial mRNA	75.621
NODE_5_g2194	Cyphellophora europaea CBS 101466 / hypothetical protein partial mRNA	70.721
NODE_5_g2195	Diplodia corticola / mitochondrial cytochrome c oxidase assembly factor (BKCO1_5900068), partial mRNA	77.049
NODE_5_g2196	Oryza sativa / Japonica Group peroxidase 21 (LOC4344393), mRNA	96.875
NODE_5_g2200	Lasiodiplodia theobromae / Cytochrome protein (LTHEOB_1976), partial mRNA	81.41
NODE_5_g2201	Coniosporium apollinis CBS 100218 / hypothetical protein partial mRNA	74.665
NODE_5_g2203	Aureobasidium pullulans EXF-150 / SHMT-domain-containing protein (M438DRAFT_330780), partial mRNA	79.56
NODE_5_g2211	Aspergillus steynii IBT 23096 / putative NGG1 interacting factor Nif3 (P170DRAFT_380707), mRNA	74.863
NODE_5_g2212	Quercus suber / vacuolar protein sorting-associated protein IST1-like (LOC112037591), mRNA	76.163
NODE_5_g2215	Colletotrichum orchidophilum / hypothetical protein (CORC01_05836), partial mRNA	74
NODE_5_g2216	Aureobasidium subglaciale EXF-2481 / hypothetical protein mRNA	79.194
NODE_5_g2217	Ramularia collo-cygni / related to two-component histidine kinase chk-1 (RCC_00345), partial mRNA	72.976
NODE_5_g2219	Quercus suber / uncharacterized 15.0 kDa protein in dhaT-dhaS intergenic region-like (LOC112029262), mRNA	76.688
NODE_5_g2223	Aspergillus ibericus CBS 121593 / 23 kDa subunit of NADH-quinone oxidoreductase (BO80DRAFT_427477), mRNA	84.778
NODE_5_g2224	Macroventuria anomochaeta / acyl carrier protein (BU25DRAFT_407297), mRNA	84.091
NODE_5_g2225	Aureobasidium pullulans EXF-150 / vacuolar protein sorting-associated protein-like protein 74 (M438DRAFT_42876), mRNA	78.154
NODE_5_g2226	Aureobasidium pullulans EXF-150 / SNF5-domain-containing protein (M438DRAFT_42907), mRNA	74.548
NODE_5_g2228	Aureobasidium namibiae CBS 147.97 / curved DNA-binding protein-like protein partial mRNA	80.602
NODE_5_g2230	Abrus precatorius / acidic leucine-rich nuclear phosphoprotein 32-related protein (LOC113857430), transcript variant X2, mRNA	94.595
NODE_5_g2231	Zymoseptoria tritici IPO323 / uncharacterized protein (MYCGRDRAFT_44011), partial mRNA	77.955
NODE_5_g2233	Parastagonospora nodorum SN15 / hypothetical protein (SNOG_02770), mRNA	72.944
NODE_5_g2234	Bipolaris victoriae FI3 / hypothetical protein partial mRNA	75.712
NODE_5_g2236	Aureobasidium subglaciale EXF-2481 / hypothetical protein mRNA	93.103
NODE_5_g2237	Coniosporium apollinis CBS 100218 / hypothetical protein partial mRNA	79.503
NODE_5_g2238	Westerdykella ornata / 4-coumarate-CoA ligase 2 (EI97DRAFT_434759), mRNA	75.771
NODE_5_g2239	Aaosphaeria arxii CBS 175.79 / tyrosine tRNA ligase (BU24DRAFT_426075), mRNA	76.252
NODE_5_g2240	Mytilinidion resinicola / uncharacterized protein (BDZ99DRAFT_489546), partial mRNA	73.227
NODE_5_g2241	Aureobasidium subglaciale EXF-2481 / hypothetical protein partial mRNA	82.407
NODE_5_g2243	Aureobasidium pullulans EXF-150 / uncharacterized protein (M438DRAFT_351232), partial mRNA	79.082
NODE_5_g2244	Exophiala spinifera / hypothetical protein partial mRNA	77.714
NODE_5_g2246	Leptosphaeria maculans JN3 / similar to GTPase-activating protein (LEMA_P006110.1), partial mRNA	72.898
NODE_5_g2250	Diplodia corticola / c6 transcription (BKCO1_3700095), partial mRNA	87.5
NODE_5_g2251	Aureobasidium pullulans EXF-150 / ribosomal protein L11 (M438DRAFT_309740), partial mRNA	83.453
NODE_5_g2252	Aureobasidium namibiae CBS 147.97 / hypothetical protein partial mRNA	78.852
NODE_5_g2254	Colletotrichum fructicola / uncharacterized protein (CGMCC3_g3156), partial mRNA	71.222
NODE_5_g2255	Diplodia corticola / arginase (BKCO1_8000119), partial mRNA	80.898
NODE_5_g2256	Aureobasidium subglaciale EXF-2481 / hypothetical protein mRNA	83.822
NODE_5_g2257	Macroventuria anomochaeta / uncharacterized protein (BU25DRAFT_488363), mRNA	72.5
NODE_5_g2262	Dissoconium aciculare CBS 342.82 / uncharacterized protein (K489DRAFT_323130), partial mRNA	73.088
NODE_5_g2263	Aspergillus bombycis / DNA polymerase epsilon subunit B (ABOM_012085), partial mRNA	87.5
NODE_5_g2265	Cercospora beticola / Ubiquitin-like modifier-activating enzyme atg7 (CB0940_10376), mRNA	73.849
NODE_5_g2267	Pseudogymnoascus destructans / GTPase-activating protein (GYP1), mRNA	76.68
NODE_5_g2268	Cercospora beticola / putative RNA-binding protein (CB0940_10380), mRNA	80.982
NODE_5_g2270	Aplosporella prunicola CBS 121167 / glycoside hydrolase family 43 protein (K452DRAFT_6911), mRNA	75.779
NODE_5_g2271	Aureobasidium pullulans EXF-150 / beta and beta-prime subunits of DNA dependent RNA-polymerase (M438DRAFT_367490), mRNA	78.012
NODE_5_g2272	Paraphaeosphaeria sporulosa / P-loop containing nucleoside triphosphate hydrolase protein partial mRNA	78.363
NODE_5_g2275	Zasmidium cellare ATCC 36951 / uncharacterized protein (M409DRAFT_15806), partial mRNA	72.556
NODE_5_g2277	Microsporum canis CBS 113480 / transcription factor fet5 (MCYG_03782), partial mRNA	72.072
NODE_5_g2278	Lasiodiplodia theobromae / S-adenosylmethionine synthetase (LTHEOB_1937), partial mRNA	85.876
NODE_5_g2280	Exophiala xenobiotica / hypothetical protein mRNA	74.714
NODE_5_g2283	Aspergillus piperis CBS 112811 / terpenoid synthase (BO85DRAFT_459350), partial mRNA	73.411
NODE_5_g2284	Aspergillus campestris IBT 28561 / NAD-specific glutamate dehydrogenase (P168DRAFT_270803), mRNA	74.119
NODE_5_g2286	Trichoderma citrinoviride / mitochondrial carrier (BBK36DRAFT_1168710), partial mRNA	73.572
NODE_5_g2287	Aureobasidium pullulans EXF-150 / ribosomal protein L18e (M438DRAFT_278698), partial mRNA	80.044
NODE_5_g2288	Aureobasidium subglaciale EXF-2481 / hypothetical protein partial mRNA	74.747
NODE_5_g2289	Aureobasidium pullulans EXF-150 / putative nuclear serine protease HtrA2/Nma111 (M438DRAFT_283252), partial mRNA	74.137
NODE_5_g2291	Bipolaris oryzae ATCC 44560 / hypothetical protein partial mRNA	79.724
NODE_5_g2295	Gadus morhua / HMG-box containing 4 (hmgxb4), transcript variant X6, mRNA	100
NODE_5_g2296	Aureobasidium pullulans EXF-150 / general substrate transporter (M438DRAFT_402815), mRNA	71.864
NODE_5_g2297	Xylona heveae TC161 / Sec23/Sec24 family protein mRNA	70.086
NODE_5_g2298	Trichoderma atroviride IMI 206040 / iron sulfur cluster assembly protein mRNA	82.447
NODE_5_g2301	Ramularia collo-cygni / uncharacterized protein (RCC_00326), partial mRNA	92.157
NODE_5_g2303	Aaosphaeria arxii CBS 175.79 / uncharacterized protein (BU24DRAFT_426259), mRNA	82.659
NODE_5_g2305	Aureobasidium pullulans EXF-150 / uncharacterized protein (M438DRAFT_264299), partial mRNA	76.471
NODE_5_g2307	Aureobasidium subglaciale EXF-2481 / hypothetical protein mRNA	83.381
NODE_5_g2308	Westerdykella ornata / uncharacterized protein (EI97DRAFT_386490), partial mRNA	77.443
NODE_5_g2309	Zasmidium cellare ATCC 36951 / uncharacterized protein (M409DRAFT_62099), partial mRNA	75.525
NODE_5_g2310	Aplosporella prunicola CBS 121167 / uncharacterized protein (K452DRAFT_240586), mRNA	77.729
NODE_5_g2311	Eremomyces bilateralis CBS 781.70 / uncharacterized protein (P152DRAFT_483611), mRNA	88.06
NODE_5_g2313	Macroventuria anomochaeta / uncharacterized protein (BU25DRAFT_332747), partial mRNA	78.713
NODE_5_g2314	Quercus suber / flotillin-like protein 2 (LOC112014593), mRNA	74.829
NODE_5_g2317	Aureobasidium pullulans EXF-150 / uncharacterized protein (M438DRAFT_341593), mRNA	75.057
NODE_5_g2321	Fonsecaea multimorphosa CBS 102226 / hypothetical protein partial mRNA	77.315
NODE_5_g2322	Aureobasidium subglaciale EXF-2481 / hypothetical protein partial mRNA	73.77
NODE_5_g2323	Leptosphaeria maculans JN3 / hypothetical protein (LEMA_P122340.1), partial mRNA	82.476
NODE_5_g2324	Sporothrix schenckii 1099-18 / MFS transporter (SPSK_03274), partial mRNA	72.705
NODE_5_g2325	Leptosphaeria maculans JN3 / predicted protein (LEMA_P122190.1), partial mRNA	85.606
NODE_5_g2326	Neohortaea acidophila / UDP-glucose:Glyco protein glucosyltransferase-domain-containing protein (BDY17DRAFT_244991), partial mRNA	85.345
NODE_5_g2327	Corapipo altera / uncharacterized LOC113951362 (LOC113951362), ncRNA	96.875
NODE_5_g2328	Aureobasidium subglaciale EXF-2481 / hypothetical protein partial mRNA	75.073
NODE_5_g2329	Parastagonospora nodorum SN15 / hypothetical protein (SNOG_03081), partial mRNA	75.971
NODE_5_g2334	Aureobasidium pullulans EXF-150 / Thi4-domain-containing protein (M438DRAFT_347722), mRNA	80.024
NODE_5_g2335	Pseudovirgaria hyperparasitica / cytochrome P450 (EJ05DRAFT_514736), partial mRNA	71.947
NODE_5_g2337	Baudoinia panamericana UAMH 10762 / uncharacterized protein (BAUCODRAFT_71594), partial mRNA	80.983
NODE_5_g2338	Aureobasidium namibiae CBS 147.97 / vacuolar transporter chaperone 4 partial mRNA	76.403
NODE_5_g2339	Diplodia corticola / dna replication licensing factor mcm4 (BKCO1_8000104), partial mRNA	79.106
NODE_5_g2342	Talaromyces marneffei ATCC 18224 / yippee family protein (PMAA_028530), partial mRNA	86.301
NODE_5_g2343	Macroventuria anomochaeta / Cullin-domain-containing protein (BU25DRAFT_437402), mRNA	72.314
NODE_5_g2345	Zymoseptoria tritici IPO323 / uncharacterized protein (MYCGRDRAFT_60394), mRNA	76.021
NODE_5_g2348	Dothidotthia symphoricarpi CBS 119687 / uncharacterized protein (P153DRAFT_294020), partial mRNA	97.436
NODE_5_g2349	Cyphellophora europaea CBS 101466 / hypothetical protein partial mRNA	75.103
NODE_5_g2351	Petromyzon marinus / mast/stem cell growth factor receptor Kit-like (LOC116955693), mRNA	100
NODE_5_g2357	Aspergillus costaricaensis CBS 115574 / HEAT repeat protein (BO79DRAFT_210362), mRNA	76.821
NODE_5_g2362	Aureobasidium namibiae CBS 147.97 / hypothetical protein partial mRNA	83.529
NODE_5_g2365	Ramularia collo-cygni / 60S ribosomal protein L30 (RCC_00186), partial mRNA	86.688
NODE_5_g2366	Ramularia collo-cygni / probable 60S ribosomal protein L10, cytosolic (RCC_00185), partial mRNA	88.172
NODE_5_g2367	Lasiodiplodia theobromae / MFS peptide transporter (LTHEOB_5965), partial mRNA	72.272
NODE_5_g2369	Aureobasidium subglaciale EXF-2481 / hypothetical protein mRNA	75.649
NODE_5_g2370	Pyrenophora tritici-repentis Pt-1C-BFP / conserved hypothetical protein, mRNA	75.822
NODE_5_g2371	Phialocephala scopiformis / hypothetical protein partial mRNA	90.698
NODE_5_g2372	Pyrenophora tritici-repentis Pt-1C-BFP / conserved hypothetical protein, mRNA	73.274
NODE_5_g2375	Lasiodiplodia theobromae / Glycoside hydrolase family 20 (LTHEOB_2136), partial mRNA	72.486
NODE_5_g2381	Aureobasidium pullulans EXF-150 / uncharacterized protein (M438DRAFT_373586), partial mRNA	87.751
NODE_5_g2383	Lasiodiplodia theobromae / Prohibitin (LTHEOB_2060), partial mRNA	81.83
NODE_5_g2384	Diplodia corticola / flap endonuclease 1 (BKCO1_5900044), partial mRNA	79.241
NODE_5_g2385	Aureobasidium pullulans EXF-150 / uncharacterized protein (M438DRAFT_346806), mRNA	79.192
NODE_5_g2386	Coniophora puteana RWD-64-598 SS2 / hypothetical protein mRNA	70.05
NODE_5_g2387	Trematosphaeria pertusa / apses-domain-containing protein (BU26DRAFT_533508), partial mRNA	74.452
NODE_5_g2389	Drosophila sechellia / myb-binding protein 1A (LOC6615882), mRNA	94.872
NODE_5_g2392	Ramularia collo-cygni / 60S ribosomal protein L44 (RCC_00252), partial mRNA	94.062
NODE_5_g2393	Westerdykella ornata / prim-pol domain-containing protein (EI97DRAFT_437747), mRNA	75.214
NODE_5_g2395	Sphaerulina musiva SO2202 / allantoinase, mitochondrial precursor (SEPMUDRAFT_149076), mRNA	75.35
NODE_5_g2397	Aspergillus lacticoffeatus CBS 101883 / sterol 3-beta-glucosyltransferase (BO96DRAFT_421979), partial mRNA	71.808
NODE_5_g2398	Aureobasidium pullulans EXF-150 / Asp-domain-containing protein (M438DRAFT_341615), mRNA	83.236
NODE_5_g2399	Mytilinidion resinicola / Acetamidase/Formamidase (BDZ99DRAFT_522587), partial mRNA	77.481
NODE_5_g2400	Zymoseptoria tritici IPO323 / uncharacterized protein (MYCGRDRAFT_109847), partial mRNA	76.23
NODE_5_g2401	Aureobasidium subglaciale EXF-2481 / hypothetical protein mRNA	80.925
NODE_5_g2402	Aureobasidium subglaciale EXF-2481 / hypothetical protein partial mRNA	76.33
NODE_5_g2404	Lachnellula hyalina / putative bolA-like protein (SPAC8C9.11), partial mRNA	80.952
NODE_5_g2406	Zymoseptoria tritici IPO323 / uncharacterized protein (MYCGRDRAFT_100589), partial mRNA	71.58
NODE_5_g2407	Pseudocercospora fijiensis CIRAD86 / uncharacterized protein (MYCFIDRAFT_165834), partial mRNA	81.237
NODE_5_g2410	Mytilinidion resinicola / WD40 repeat-like protein (BDZ99DRAFT_446623), partial mRNA	73.894
NODE_5_g2411	Exserohilum turcica Et28A / uncharacterized protein (SETTUDRAFT_91078), partial mRNA	75.448
NODE_5_g2412	Pseudovirgaria hyperparasitica / uncharacterized protein (EJ05DRAFT_489833), partial mRNA	76.699
NODE_5_g2414	Aspergillus neoniger CBS 115656 / MFS monosaccharide transporter (BO87DRAFT_298581), partial mRNA	72.421
NODE_5_g2415	Fusarium verticillioides 7600 / hypothetical protein (FVEG_04358), mRNA	75.404
NODE_5_g2416	Aspergillus saccharolyticus JOP 1030-1 / maltase (BP01DRAFT_334497), partial mRNA	84.483
NODE_6_g2419	Colletotrichum higginsianum IMI 349063 / Cellulase mRNA	75.54
NODE_6_g2421	Scedosporium apiospermum / Uncharacterized protein (SAPIO_CDS7890), partial mRNA	100
NODE_6_g2425	Pseudocercospora fijiensis CIRAD86 / uncharacterized protein (MYCFIDRAFT_20982), partial mRNA	78.74
NODE_6_g2434	Aspergillus sclerotioniger CBS 115572 / phosphatidylserine decarboxylase family protein (BO94DRAFT_472428), partial mRNA	70.194
NODE_6_g2437	Xylona heveae TC161 / DHS-like NAD/FAD-binding domain-containing protein mRNA	72.647
NODE_6_g2438	Colletotrichum higginsianum IMI 349063 / Amino acid permease mRNA	76.45
NODE_6_g2446	Pseudogymnoascus destructans / hypothetical protein (VC83_00760), mRNA	90.625
NODE_6_g2447	Westerdykella ornata / D-xylulose kinase-like protein (EI97DRAFT_433795), mRNA	75.812
NODE_6_g2449	Aspergillus sclerotioniger CBS 115572 / hypothetical protein (BO94DRAFT_480996), mRNA	83.217
NODE_6_g2450	Sclerotinia sclerotiorum 1980 UF-70 / hypothetical protein partial mRNA	84.328
NODE_6_g2451	Pyrenophora tritici-repentis Pt-1C-BFP / conserved hypothetical protein, mRNA	87.209
NODE_6_g2453	Dothidotthia symphoricarpi CBS 119687 / UPF0061-domain-containing protein (P153DRAFT_292597), partial mRNA	85.127
NODE_6_g2455	Lachnellula hyalina / ER lumen protein-retaining receptor (KdelR), partial mRNA	76.427
NODE_6_g2457	Aureobasidium namibiae CBS 147.97 / hypothetical protein partial mRNA	75.656
NODE_6_g2458	Aspergillus steynii IBT 23096 / urea carboxylase (P170DRAFT_383300), mRNA	76.217
NODE_6_g2459	Coniosporium apollinis CBS 100218 / lactam utilization protein lamB partial mRNA	82.321
NODE_6_g2461	Talaromyces stipitatus ATCC 10500 / tRNA-specific adenosine-34 deaminase subunit Tad3, putative, mRNA	78.882
NODE_6_g2465	Phaeoacremonium minimum UCRPA7 / putative phytanoyl- dioxygenase protein partial mRNA	100
NODE_6_g2466	Aspergillus steynii IBT 23096 / sugar transporter (P170DRAFT_362244), partial mRNA	71.674
NODE_6_g2467	Baudoinia panamericana UAMH 10762 / uncharacterized protein (BAUCODRAFT_158207), partial mRNA	70.588
NODE_6_g2468	Zasmidium cellare ATCC 36951 / uncharacterized protein (M409DRAFT_30629), partial mRNA	83.389
NODE_6_g2471	Zasmidium cellare ATCC 36951 / uncharacterized protein (M409DRAFT_30624), partial mRNA	71.538
NODE_6_g2472	Mytilinidion resinicola / ClpP/crotonase (BDZ99DRAFT_553384), mRNA	87.313
NODE_6_g2473	Aureobasidium pullulans EXF-150 / uncharacterized protein (M438DRAFT_270870), partial mRNA	78.333
NODE_6_g2474	Ramularia collo-cygni / probable G-protein complex gamma subunit GpgA (RCC_10499), partial mRNA	80.071
NODE_6_g2475	Aureobasidium namibiae CBS 147.97 / hypothetical protein partial mRNA	80.06
NODE_6_g2477	Aureobasidium pullulans EXF-150 / putative cytochrome c oxidase polypeptide 5, mitochondrial (M438DRAFT_344426), mRNA	80.137
NODE_6_g2479	Aureobasidium subglaciale EXF-2481 / hypothetical protein partial mRNA	85.902
NODE_6_g2480	Coniosporium apollinis CBS 100218 / hypothetical protein partial mRNA	76.531
NODE_6_g2482	Aureobasidium pullulans EXF-150 / acyl-CoA N-acyltransferase (M438DRAFT_270705), partial mRNA	77.624
NODE_6_g2484	Verticillium dahliae VdLs.17 / pyruvate dehydrogenase protein X component (VDAG_06414), partial mRNA	85.535
NODE_6_g2486	Aureobasidium subglaciale EXF-2481 / hypothetical protein partial mRNA	78.344
NODE_6_g2498	Aureobasidium pullulans EXF-150 / peptidase M18, aminopeptidase I (M438DRAFT_323258), partial mRNA	74.824
NODE_6_g2503	Baudoinia panamericana UAMH 10762 / uncharacterized protein (BAUCODRAFT_35841), mRNA	83.424
NODE_6_g2506	Aureobasidium subglaciale EXF-2481 / hypothetical protein partial mRNA	78.244
NODE_6_g2507	Aureobasidium subglaciale EXF-2481 / hypothetical protein partial mRNA	85.625
NODE_6_g2510	Zasmidium cellare ATCC 36951 / uncharacterized protein (M409DRAFT_67388), partial mRNA	80.469
NODE_6_g2511	Zasmidium cellare ATCC 36951 / uncharacterized protein (M409DRAFT_67389), partial mRNA	80.191
NODE_6_g2514	Sphaerulina musiva SO2202 / P-loop containing nucleoside triphosphate hydrolase protein (SEPMUDRAFT_59755), mRNA	78.858
NODE_6_g2520	Penicilliopsis zonata CBS 506.65 / hypothetical protein (ASPZODRAFT_2002157), mRNA	92.453
NODE_6_g2522	Lindgomyces ingoldianus / SSrecog-domain-containing protein (BDR25DRAFT_66916), mRNA	74.823
NODE_6_g2523	Fusarium verticillioides 7600 / hypothetical protein (FVEG_07376), mRNA	78.547
NODE_6_g2524	Bipolaris sorokiniana / ND90Pr uncharacterized protein (COCSADRAFT_170179), partial mRNA	92.593
NODE_6_g2532	Diplodia corticola / alpha-glucosidase (BKCO1_2800071), partial mRNA	70.215
NODE_6_g2534	Punica granatum / NADP-dependent D-sorbitol-6-phosphate dehydrogenase-like (LOC116204580), mRNA	90.741
NODE_6_g2541	Cercospora beticola / hypothetical protein (CB0940_02660), mRNA	85.938
NODE_6_g2543	Lasiodiplodia theobromae / Heat repeat protein (LTHEOB_8228), partial mRNA	71.313
NODE_6_g2545	Colletotrichum scovillei / Mak10 subunit (HER10_EVM0009302), mRNA	92.5
NODE_6_g2546	Aureobasidium subglaciale EXF-2481 / hypothetical protein partial mRNA	87.117
NODE_6_g2547	Aureobasidium subglaciale EXF-2481 / hypothetical protein mRNA	74.161
NODE_6_g2550	Parastagonospora nodorum SN15 / hypothetical protein (SNOG_01469), partial mRNA	74.614
NODE_6_g2551	Aspergillus uvarum CBS 121591 / hypothetical protein (BO82DRAFT_302030), partial mRNA	79.63
NODE_6_g2552	Cladophialophora immunda / hypothetical protein mRNA	72.978
NODE_6_g2553	Macroventuria anomochaeta / SPX-domain-containing protein (BU25DRAFT_368599), mRNA	76.522
NODE_6_g2554	Aplosporella prunicola CBS 121167 / uncharacterized protein (K452DRAFT_283307), partial mRNA	79.424
NODE_6_g2555	Coniosporium apollinis CBS 100218 / hypothetical protein partial mRNA	78.585
NODE_6_g2556	Coniosporium apollinis CBS 100218 / 4-aminobutyrate aminotransferase partial mRNA	77.873
NODE_6_g2558	Aspergillus caelatus / RlpA-like double-psi beta-barrel-protein domain-containing protein-containing protein (BDV27DRAFT_123321), mRNA	75.41
NODE_6_g2559	Aspergillus candidus / nuclear protein DGCR14 (BDW47DRAFT_111741), mRNA	85.827
NODE_6_g2560	Pseudocercospora fijiensis CIRAD86 / uncharacterized protein (MYCFIDRAFT_29700), partial mRNA	78.552
NODE_6_g2561	Aureobasidium subglaciale EXF-2481 / hypothetical protein partial mRNA	74.144
NODE_6_g2562	Aureobasidium pullulans EXF-150 / uncharacterized protein (M438DRAFT_364271), mRNA	77.583
NODE_6_g2563	Bipolaris maydis ATCC 48331 / hypothetical protein partial mRNA	82.482
NODE_6_g2566	Zymoseptoria tritici IPO323 / histone methyltransferase (SDG2404), partial mRNA	78.27
NODE_6_g2568	Aspergillus pseudonomius / uncharacterized protein (BDV37DRAFT_34482), mRNA	70.429
NODE_6_g2571	Dictyostelium discoideum AX4 / ubiquitin-associated domain-containing protein (ddi1) mRNA, complete cds	92.857
NODE_6_g2572	Postia placenta MAD-698-R-SB12 / hypothetical protein (POSPLADRAFT_1068806), mRNA	94.595
NODE_6_g2573	Aplosporella prunicola CBS 121167 / uncharacterized protein (K452DRAFT_287140), mRNA	72.857
NODE_6_g2574	Aaosphaeria arxii CBS 175.79 / long-chain-fatty-acid-CoA ligase 1 (BU24DRAFT_203148), mRNA	77.796
NODE_6_g2576	Neohortaea acidophila / WLM domain-containing protein (BDY17DRAFT_258649), partial mRNA	75.439
NODE_6_g2578	Aureobasidium namibiae CBS 147.97 / TIP49-domain-containing protein partial mRNA	79.48
NODE_6_g2579	Aureobasidium subglaciale EXF-2481 / hypothetical protein mRNA	72.635
NODE_6_g2580	Aureobasidium namibiae CBS 147.97 / hypothetical protein partial mRNA	73.947
NODE_6_g2582	Lasiodiplodia theobromae / Peroxisomal membrane protein (LTHEOB_7042), partial mRNA	75.164
NODE_6_g2585	Aplosporella prunicola CBS 121167 / uncharacterized protein (K452DRAFT_324012), partial mRNA	91.667
NODE_6_g2586	Neohortaea acidophila / cleft lip and palate transmembrane protein 1-domain-containing protein (BDY17DRAFT_258709), partial mRNA	78.639
NODE_6_g2587	Neohortaea acidophila / uncharacterized protein (BDY17DRAFT_319410), partial mRNA	78.632
NODE_6_g2588	Pyrenophora tritici-repentis Pt-1C-BFP / UDP-glucose 4-epimerase, mRNA	77.607
NODE_6_g2589	Cyphellophora europaea CBS 101466 / hypothetical protein partial mRNA	74.725
NODE_6_g2592	Coniosporium apollinis CBS 100218 / hypothetical protein partial mRNA	70.655
NODE_6_g2596	Aspergillus ibericus CBS 121593 / hypothetical protein (BO80DRAFT_502579), partial mRNA	79.231
NODE_6_g2597	Isaria fumosorosea ARSEF 2679 / Major facilitator superfamily domain, general substrate transporter (ISF_04156), partial mRNA	83.516
NODE_6_g2600	Aureobasidium namibiae CBS 147.97 / mitochondrial carrier partial mRNA	82.899
NODE_6_g2604	Podospora anserina S mat+ / uncharacterized protein (PODANS_2_3290), partial mRNA	78.01
NODE_6_g2605	Sphaerulina musiva SO2202 / AAA-domain-containing protein (SEPMUDRAFT_145561), mRNA	74.891
NODE_6_g2606	Aureobasidium namibiae CBS 147.97 / glutamate synthase-like protein partial mRNA	82.844
NODE_6_g2607	Trypanosoma rangeli / uncharacterized protein (TraAM80_00348), partial mRNA	97.143
NODE_6_g2608	Aspergillus vadensis CBS 113365 / chromosome segregation protein (BO88DRAFT_393083), mRNA	71.563
NODE_6_g2612	Zasmidium cellare ATCC 36951 / uncharacterized protein (M409DRAFT_65648), partial mRNA	87.067
NODE_6_g2613	Aureobasidium namibiae CBS 147.97 / alpha tubulin partial mRNA	89.793
NODE_6_g2616	Aplosporella prunicola CBS 121167 / uncharacterized protein (K452DRAFT_263292), mRNA	76.467
NODE_6_g2617	Dissoconium aciculare CBS 342.82 / uncharacterized protein (K489DRAFT_17333), mRNA	86.538
NODE_6_g2618	Lasiodiplodia theobromae / Swirm domain protein (LTHEOB_7137), partial mRNA	80.508
NODE_6_g2619	Aureobasidium subglaciale EXF-2481 / hypothetical protein mRNA	69.492
NODE_6_g2620	Trematosphaeria pertusa / zincin (BU26DRAFT_116055), mRNA	76.587
NODE_6_g2621	Zasmidium cellare ATCC 36951 / uncharacterized protein (M409DRAFT_65649), partial mRNA	73.085
NODE_6_g2624	Dothidotthia symphoricarpi CBS 119687 / Abi-domain-containing protein (P153DRAFT_367120), mRNA	78.358
NODE_6_g2626	Coniosporium apollinis CBS 100218 / hypothetical protein partial mRNA	72.611
NODE_6_g2629	Capronia coronata CBS 617.96 / dihydropyrimidinase partial mRNA	70.996
NODE_6_g2631	Aureobasidium subglaciale EXF-2481 / hypothetical protein partial mRNA	74.611
NODE_6_g2632	Baudoinia panamericana UAMH 10762 / uncharacterized protein (BAUCODRAFT_33740), mRNA	73.178
NODE_6_g2633	Phaeoacremonium minimum UCRPA7 / putative amino acid transporter protein partial mRNA	71.698
NODE_6_g2636	Aspergillus piperis CBS 112811 / MIF4G-domain-containing protein (BO85DRAFT_445448), mRNA	75.139
NODE_6_g2639	Aspergillus tanneri / uncharacterized protein (ATNIH1004_010333), partial mRNA	74.18
NODE_6_g2640	Aureobasidium pullulans EXF-150 / Pkinase-domain-containing protein (M438DRAFT_333781), partial mRNA	84.298
NODE_6_g2642	Macroventuria anomochaeta / protein phosphatase 5 (BU25DRAFT_1388), mRNA	77.624
NODE_6_g2644	Aspergillus saccharolyticus JOP 1030-1 / putative ATP synthase delta chain mitochondrial precursor (BP01DRAFT_310287), mRNA	82.474
NODE_6_g2646	Aureobasidium pullulans EXF-150 / 4-nitrophenylphosphatase (M438DRAFT_337193), partial mRNA	78.895
NODE_6_g2647	Aureobasidium namibiae CBS 147.97 / DNA primase large subunit partial mRNA	72.919
NODE_6_g2651	Aureobasidium subglaciale EXF-2481 / hypothetical protein partial mRNA	79.954
NODE_6_g2652	Aureobasidium namibiae CBS 147.97 / UROD/MetE-like protein partial mRNA	80.88
NODE_6_g2653	Sphaerulina musiva SO2202 / TFIIH basal transcription factor complex, subunit SSL1 (SEPMUDRAFT_106130), partial mRNA	74.592
NODE_6_g2654	Amorphotheca resinae ATCC 22711 / hypothetical protein (M430DRAFT_37293), mRNA	72
NODE_6_g2657	Neohortaea acidophila / CAP domain-containing protein (BDY17DRAFT_305561), mRNA	78.521
NODE_6_g2658	Didymella exigua CBS 183.55 / Cse1-domain-containing protein (M421DRAFT_102211), partial mRNA	71.86
NODE_6_g2659	Aureobasidium subglaciale EXF-2481 / hypothetical protein partial mRNA	77.531
NODE_6_g2660	Aureobasidium pullulans EXF-150 / dolichyl phosphate-D-mannose:protein O-D-mannosyltransferas-like protein (M438DRAFT_284670), partial mRNA	79.69
NODE_6_g2661	Quercus suber / homocysteine synthase-like (LOC112010214), mRNA	79.528
NODE_6_g2664	Spodoptera litura / maternal protein pumilio (LOC111354567), transcript variant X11, mRNA	89.474
NODE_6_g2665	Penicillium expansum / hypothetical protein (PEX2_025540), partial mRNA	73.585
NODE_6_g2666	Aureobasidium namibiae CBS 147.97 / putative phosphoethanolamine N-methyltransferase partial mRNA	75.048
NODE_6_g2668	Westerdykella ornata / RNA polymerase Rpb6 (EI97DRAFT_60085), mRNA	83.688
NODE_6_g2669	Pyrenophora tritici-repentis Pt-1C-BFP / S-formylglutathione hydrolase, mRNA	77.713
NODE_6_g2670	Aureobasidium pullulans EXF-150 / molecular chaperone and allergen Mod-E/Hsp90/Hsp1 (M438DRAFT_367135), mRNA	88.651
NODE_6_g2671	Verticillium alfalfae VaMs.102 / mannosyl-oligosaccharide glucosidase partial mRNA	77.531
NODE_6_g2672	Capronia epimyces CBS 606.96 / hypothetical protein partial mRNA	83.761
NODE_6_g2674	Geosmithia morbida / vesicle transport protein SEC22 (GMORB2_2797), partial mRNA	74.667
NODE_6_g2677	Exophiala oligosperma / hypothetical protein mRNA	88.182
NODE_6_g2680	Lasiodiplodia theobromae / Benzoate 4-monooxygenase cytochrome p450 protein (LTHEOB_2199), partial mRNA	73.021
NODE_6_g2681	Colletotrichum higginsianum IMI 349063 / NADPH--cytochrome P450 reductase mRNA	72.136
NODE_6_g2691	Aureobasidium pullulans EXF-150 / Adenylosuccinate lyase (M438DRAFT_347454), mRNA	80.015
NODE_6_g2693	Macroventuria anomochaeta / RING finger protein-like protein (BU25DRAFT_411190), mRNA	79.279
NODE_6_g2695	Aureobasidium pullulans EXF-150 / phosphoserine aminotransferase (M438DRAFT_323298), partial mRNA	70.699
NODE_6_g2696	Aureobasidium subglaciale EXF-2481 / hypothetical protein partial mRNA	77.242
NODE_6_g2697	Fonsecaea multimorphosa CBS 102226 / hypothetical protein partial mRNA	86.538
NODE_6_g2698	Lasiodiplodia theobromae / Heat shock protein HSP71 (LTHEOB_7865), partial mRNA	88.586
NODE_6_g2699	Aureobasidium namibiae CBS 147.97 / hypothetical protein partial mRNA	73.642
NODE_6_g2701	Cyphellophora europaea CBS 101466 / hypothetical protein partial mRNA	76.238
NODE_6_g2703	Aspergillus novofumigatus IBT 16806 / NADH dehydrogenase, alpha subcomplex, subunit 8 (P174DRAFT_460241), partial mRNA	75.405
NODE_6_g2708	Pseudovirgaria hyperparasitica / kinase-like protein (EJ05DRAFT_99421), mRNA	72.285
NODE_6_g2710	Aaosphaeria arxii CBS 175.79 / uncharacterized protein (BU24DRAFT_462684), partial mRNA	77.99
NODE_6_g2712	Aureobasidium namibiae CBS 147.97 / Actin, gamma partial mRNA	92.11
NODE_6_g2713	Phialocephala scopiformis / cytidine deaminase-like protein partial mRNA	77.778
NODE_6_g2717	Phialocephala scopiformis / uracil permease-like protein mRNA	71.401
NODE_6_g2720	Lindgomyces ingoldianus / uncharacterized protein (BDR25DRAFT_341579), partial mRNA	88.158
NODE_6_g2721	Coniosporium apollinis CBS 100218 / mitochondrial DNA replication protein YHM2 partial mRNA	81.69
NODE_6_g2722	Aaosphaeria arxii CBS 175.79 / citrate synthase (BU24DRAFT_392015), mRNA	86.617
NODE_6_g2727	Lachnellula hyalina / Vacuolar protein sorting-associated protein (vps5), partial mRNA	75.635
NODE_6_g2728	Endocarpon pusillum Z07020 / hypothetical protein mRNA	74.479
NODE_6_g2729	Neohortaea acidophila / putative aminophospholipid-translocating P4-type ATPase (BDY17DRAFT_331179), partial mRNA	73.609
NODE_6_g2730	Aspergillus vadensis CBS 113365 / COPII coat assembly protein Sec16 (BO88DRAFT_393960), mRNA	80.328
NODE_6_g2731	Aureobasidium pullulans EXF-150 / uncharacterized protein (M438DRAFT_349663), mRNA	71.878
NODE_6_g2736	Ramularia collo-cygni / related to ferric reductase FRE2 precursor (RCC_08195), partial mRNA	84.615
NODE_6_g2737	Westerdykella ornata / uncharacterized protein (EI97DRAFT_131757), mRNA	75.143
NODE_6_g2738	Eremomyces bilateralis CBS 781.70 / uncharacterized protein (P152DRAFT_508898), partial mRNA	94.737
NODE_6_g2740	Nannizzia gypsea CBS 118893 / MYB DNA-binding domain-containing protein (MGYG_06353), partial mRNA	79.365
NODE_6_g2741	Eremomyces bilateralis CBS 781.70 / uncharacterized protein (P152DRAFT_384242), partial mRNA	85.227
NODE_6_g2742	Colletotrichum graminicola M1.001 / cupin domain-containing protein partial mRNA	80.22
NODE_6_g2743	Westerdykella ornata / ribonuclease H-like protein (EI97DRAFT_435326), mRNA	72.936
NODE_6_g2744	Aureobasidium pullulans EXF-150 / beta and beta-prime subunits of DNA dependent RNA-polymerase (M438DRAFT_378175), partial mRNA	76.19
NODE_6_g2745	Dothidotthia symphoricarpi CBS 119687 / ARM repeat-containing protein (P153DRAFT_341667), partial mRNA	77.348
NODE_6_g2746	Baudoinia panamericana UAMH 10762 / uncharacterized protein (BAUCODRAFT_576260), partial mRNA	76.037
NODE_6_g2747	Lasiodiplodia theobromae / Zinc finger CCHC-type protein (LTHEOB_7057), partial mRNA	81.97
NODE_6_g2748	Neohortaea acidophila / uncharacterized protein (BDY17DRAFT_305954), mRNA	74.11
NODE_6_g2749	Aaosphaeria arxii CBS 175.79 / uncharacterized protein (BU24DRAFT_392121), partial mRNA	74.638
NODE_6_g2752	Aureobasidium subglaciale EXF-2481 / hypothetical protein partial mRNA	84.797
NODE_6_g2754	Exophiala spinifera / hypothetical protein partial mRNA	78.358
NODE_6_g2755	Drosophila mojavensis / uncharacterized LOC6580303 (LOC6580303), transcript variant X2, mRNA	100
NODE_6_g2756	Trichoplusia ni / syntaxin-binding protein 5 (LOC113499801), transcript variant X4, mRNA	100
NODE_6_g2757	Aureobasidium subglaciale EXF-2481 / glycoside hydrolase family 5 protein mRNA	92.308
NODE_6_g2758	Aplosporella prunicola CBS 121167 / uncharacterized protein (K452DRAFT_104341), mRNA	81.752
NODE_6_g2760	Aureobasidium namibiae CBS 147.97 / UV excision repair protein Rad23 partial mRNA	81.768
NODE_6_g2762	Lasiodiplodia theobromae / Eukaryotic translation initiation factor 6 (LTHEOB_6042), partial mRNA	80.537
NODE_6_g2765	Thermothelomyces thermophilus ATCC 42464 / uncharacterized protein (MYCTH_2295873), mRNA	100
NODE_6_g2766	Drosophila erecta / uncharacterized LOC6541322 (LOC6541322), mRNA	100
NODE_6_g2767	Coniosporium apollinis CBS 100218 / 26S proteasome regulatory subunit rpn-8 partial mRNA	80.982
NODE_6_g2770	Aspergillus terreus NIH2624 / adenylate kinase cytosolic (ATEG_10203) partial mRNA	83.228
NODE_6_g2774	Pseudocercospora fijiensis CIRAD86 / uncharacterized protein (MYCFIDRAFT_95424), partial mRNA	71.862
NODE_6_g2775	Zasmidium cellare ATCC 36951 / uncharacterized protein (M409DRAFT_27438), partial mRNA	85.519
NODE_6_g2779	Macroventuria anomochaeta / mitochondrial ATP synthase-like protein beta subunit (BU25DRAFT_5718), mRNA	87.691
NODE_6_g2780	Macroventuria anomochaeta / ras-related protein rab-like protein-11B (BU25DRAFT_405101), mRNA	85.688
NODE_6_g2783	Aureobasidium namibiae CBS 147.97 / hypothetical protein partial mRNA	79.803
NODE_6_g2785	Ramularia collo-cygni / probable autophagy protein AUT7 (RCC_05571), partial mRNA	89.489
NODE_6_g2786	Capronia epimyces CBS 606.96 / ATP-dependent Clp protease ATP-binding subunit ClpX partial mRNA	74.367
NODE_6_g2787	Aaosphaeria arxii CBS 175.79 / glycoside hydrolase family 13 protein (BU24DRAFT_433496), partial mRNA	78.405
NODE_6_g2788	Eremomyces bilateralis CBS 781.70 / uncharacterized protein (P152DRAFT_459883), mRNA	88.806
NODE_6_g2790	Aureobasidium namibiae CBS 147.97 / hypothetical protein partial mRNA	75.012
NODE_6_g2792	Aureobasidium namibiae CBS 147.97 / bifunctional 6-phosphofructo-2-kinase/fructose-2,6-bisphosphate 2-phosphatase partial mRNA	78.915
NODE_6_g2793	Aureobasidium subglaciale EXF-2481 / hypothetical protein partial mRNA	78.016
NODE_6_g2794	Lasiodiplodia theobromae / Coproporphyrinogen iii oxidase protein (LTHEOB_6169), partial mRNA	77.309
NODE_6_g2796	Phaeoacremonium minimum UCRPA7 / putative major facilitator superfamily transporter protein partial mRNA	78.678
NODE_6_g2797	Cyphellophora europaea CBS 101466 / hypothetical protein partial mRNA	89.796
NODE_6_g2798	Bipolaris oryzae ATCC 44560 / hypothetical protein partial mRNA	72.915
NODE_6_g2802	Aspergillus tubingensis / elongation factor (AtWU_07889), partial mRNA	100
NODE_6_g2803	Quercus suber / glyceraldehyde-3-phosphate dehydrogenase (LOC112023187), mRNA	88.755
NODE_6_g2804	Lasiodiplodia theobromae / Carboxypeptidase s1 (LTHEOB_6025), partial mRNA	73.125
NODE_6_g2805	Colletotrichum scovillei / FAD binding domain-containing protein (HER10_EVM0000967), partial mRNA	73.658
NODE_6_g2806	Quercus suber / efflux pump terJ-like (LOC112027010), partial mRNA	76.847
NODE_6_g2809	Eremomyces bilateralis CBS 781.70 / uncharacterized protein (P152DRAFT_67126), mRNA	75.749
NODE_6_g2810	Aureobasidium subglaciale EXF-2481 / hypothetical protein partial mRNA	72.504
NODE_6_g2811	Pseudocercospora fijiensis CIRAD86 / uncharacterized protein (MYCFIDRAFT_151195), partial mRNA	82.53
NODE_6_g2813	Fusarium graminearum PH-1 / hypothetical protein partial mRNA	74.914
NODE_6_g2814	Zasmidium cellare ATCC 36951 / uncharacterized protein (M409DRAFT_53443), partial mRNA	88.335
NODE_6_g2815	Westerdykella ornata / uncharacterized protein (EI97DRAFT_435351), mRNA	78.947
NODE_6_g2816	Coniosporium apollinis CBS 100218 / hypothetical protein partial mRNA	75.626
NODE_6_g2817	Aureobasidium pullulans EXF-150 / FH2-domain-containing protein (M438DRAFT_369820), mRNA	75.781
NODE_6_g2819	Penicillium arizonense / hypothetical protein (PENARI_c015G01187), partial mRNA	100
NODE_6_g2820	Phialocephala scopiformis / MFS general substrate transporter partial mRNA	79.75
NODE_6_g2821	Phialocephala scopiformis / phytanoyl-CoA dioxygenase family protein partial mRNA	69.374
NODE_6_g2823	Aspergillus thermomutatus / hypothetical protein (CDV56_107973), partial mRNA	87.448
NODE_6_g2824	Aspergillus thermomutatus / hypothetical protein (CDV56_107813), partial mRNA	78.712
NODE_6_g2825	Baudoinia panamericana UAMH 10762 / uncharacterized protein (BAUCODRAFT_151053), partial mRNA	76
NODE_7_g2829	Fonsecaea monophora / hypothetical protein (AYO21_04528), partial mRNA	73.797
NODE_7_g2836	Aureobasidium pullulans EXF-150 / TFIIA-domain-containing protein (M438DRAFT_283696), partial mRNA	88.525
NODE_7_g2838	Diplodia corticola / d-isomer-specific 2-hydroxyacid dehydrogenase family protein (BKCO1_2500015), partial mRNA	81.343
NODE_7_g2839	Zasmidium cellare ATCC 36951 / uncharacterized protein (M409DRAFT_64446), partial mRNA	75.812
NODE_7_g2840	Westerdykella ornata / ubiquitin-conjugating enzyme (EI97DRAFT_431968), mRNA	74.408
NODE_7_g2841	Aureobasidium namibiae CBS 147.97 / RNA polymerase II second largest subunit partial mRNA	78.961
NODE_7_g2842	Aspergillus sclerotioniger CBS 115572 / auxin efflux carrier superfamily (BO94DRAFT_531292), mRNA	79.839
NODE_7_g2843	Aplosporella prunicola CBS 121167 / uncharacterized protein (K452DRAFT_268779), partial mRNA	77.822
NODE_7_g2844	Verticillium nonalfalfae / uncharacterized protein (D7B24_005215), partial mRNA	100
NODE_7_g2849	Zasmidium cellare ATCC 36951 / uncharacterized protein (M409DRAFT_70030), partial mRNA	84.008
NODE_7_g2853	Zymoseptoria tritici IPO323 / putative beta-mannosidase (MgBMN1), partial mRNA	73.637
NODE_7_g2854	Kryptolebias marmoratus / osteocrin (ostn), mRNA	100
NODE_7_g2856	Aspergillus heteromorphus CBS 117.55 / uncharacterized protein (BO70DRAFT_308671), mRNA	86.179
NODE_7_g2857	Pseudogymnoascus verrucosus / hypothetical protein mRNA	75.394
NODE_7_g2861	Aureobasidium pullulans EXF-150 / DEAD-domain-containing protein (M438DRAFT_261209), partial mRNA	76.39
NODE_7_g2862	Didymella exigua CBS 183.55 / uncharacterized protein (M421DRAFT_249298), mRNA	74.517
NODE_7_g2864	Aplosporella prunicola CBS 121167 / uncharacterized protein (K452DRAFT_231657), partial mRNA	73.896
NODE_7_g2867	Neohortaea acidophila / magnesium transporter NIPA-domain-containing protein (BDY17DRAFT_263580), mRNA	77.685
NODE_7_g2873	Phaeoacremonium minimum UCRPA7 / putative glycoside hydrolase family 16 protein partial mRNA	72.593
NODE_7_g2875	Aureobasidium subglaciale EXF-2481 / hypothetical protein partial mRNA	82.328
NODE_7_g2878	Venustampulla echinocandica / uncharacterized protein (BP5553_00274), partial mRNA	75
NODE_7_g2881	Diplodia corticola / u3 small nucleolar rna-associated protein utp11 (BKCO1_17000111), partial mRNA	88.889
NODE_7_g2882	Ramularia collo-cygni / related to TFIID and SAGA subunit (RCC_00922), partial mRNA	87.582
NODE_7_g2883	Lasiodiplodia theobromae / Efflux pump antibiotic resistance protein (LTHEOB_3566), partial mRNA	71.19
NODE_7_g2884	Aspergillus aculeatus ATCC 16872 / uncharacterized protein (ASPACDRAFT_117604), partial mRNA	90.698
NODE_7_g2885	Aureobasidium pullulans EXF-150 / uncharacterized protein (M438DRAFT_342106), mRNA	85.004
NODE_7_g2889	Phialocephala scopiformis / TrkH-domain-containing protein mRNA	79.365
NODE_7_g2890	Exserohilum turcica Et28A / uncharacterized protein (SETTUDRAFT_162214), mRNA	75.982
NODE_7_g2891	Macroventuria anomochaeta / uncharacterized protein (BU25DRAFT_379152), mRNA	74.4
NODE_7_g2892	Aaosphaeria arxii CBS 175.79 / MFS general substrate transporter (BU24DRAFT_432282), partial mRNA	73.347
NODE_7_g2896	Pyricularia grisea / uncharacterized protein (PgNI_00786), mRNA	73.993
NODE_7_g2897	Aureobasidium subglaciale EXF-2481 / hypothetical protein mRNA	82.929
NODE_7_g2898	Aureobasidium subglaciale EXF-2481 / hypothetical protein partial mRNA	74.727
NODE_7_g2899	Lasiodiplodia theobromae / Adenosine kinase (LTHEOB_2663), partial mRNA	76.081
NODE_7_g2900	Trichoderma reesei QM6a / uncharacterized protein (TRIREDRAFT_41178), partial mRNA	72.624
NODE_7_g2905	Zasmidium cellare ATCC 36951 / glycoside hydrolase family 5 protein (M409DRAFT_64444), partial mRNA	75.205
NODE_7_g2906	Colletotrichum graminicola M1.001 / hypothetical protein partial mRNA	71.881
NODE_7_g2907	Neohortaea acidophila / uncharacterized protein (BDY17DRAFT_270459), partial mRNA	79.412
NODE_7_g2908	Xylona heveae TC161 / hypothetical protein mRNA	89.308
NODE_7_g2911	Pseudocercospora fijiensis CIRAD86 / uncharacterized protein (MYCFIDRAFT_41005), partial mRNA	90.909
NODE_7_g2912	Aureobasidium pullulans EXF-150 / SDA1-domain-containing protein (M438DRAFT_359722), partial mRNA	72.744
NODE_7_g2913	Aplosporella prunicola CBS 121167 / uncharacterized protein (K452DRAFT_289321), mRNA	73.896
NODE_7_g2914	Isaria fumosorosea ARSEF 2679 / DUF500 domain protein (ISF_01450), partial mRNA	74.76
NODE_7_g2915	Aspergillus mulundensis / Uncharacterized protein (DSM5745_00656), partial mRNA	86.047
NODE_7_g2916	Bipolaris maydis ATCC 48331 / hypothetical protein partial mRNA	71.968
NODE_7_g2918	Diplodia corticola / glycosyltransferase family 2 protein (BKCO1_17000140), partial mRNA	73.643
NODE_7_g2922	Ramularia collo-cygni / probable 50S ribosomal protein L13 (RCC_01624), partial mRNA	79.572
NODE_7_g2923	Coniosporium apollinis CBS 100218 / uricase partial mRNA	77.123
NODE_7_g2924	Aureobasidium namibiae CBS 147.97 / regulator of G protein signaling superfamily partial mRNA	89.922
NODE_7_g2925	Ramularia collo-cygni / probable VACUOLAR ATP SYNTHASE SUBUNIT G (VMA-10) (RCC_06011), partial mRNA	82
NODE_7_g2926	Aureobasidium pullulans EXF-150 / heat shock protein-like protein (M438DRAFT_342107), mRNA	78.13
NODE_7_g2927	Aplosporella prunicola CBS 121167 / uncharacterized protein (K452DRAFT_272720), mRNA	77.037
NODE_7_g2928	Scedosporium apiospermum / Histone acetyltransferase GCN5 (SAPIO_CDS5624), partial mRNA	75.548
NODE_7_g2930	Sordaria macrospora k-hell / uncharacterized protein (SMAC_08524), partial mRNA	77.601
NODE_7_g2932	Bipolaris maydis ATCC 48331 / hypothetical protein partial mRNA	88.66
NODE_7_g2933	Aureobasidium namibiae CBS 147.97 / cytochrome b5 partial mRNA	76.735
NODE_7_g2938	Neohortaea acidophila / uncharacterized protein (BDY17DRAFT_280186), partial mRNA	81.768
NODE_7_g2939	Aureobasidium namibiae CBS 147.97 / alpha/beta-hydrolase partial mRNA	74.203
NODE_7_g2942	Aureobasidium namibiae CBS 147.97 / hypothetical protein partial mRNA	73.653
NODE_7_g2948	Aureobasidium namibiae CBS 147.97 / carboxypeptidase Y-like protein A partial mRNA	80.59
NODE_7_g2949	Aureobasidium pullulans EXF-150 / Shwachman-Bodian-diamond syndrome protein (M438DRAFT_277320), partial mRNA	76.134
NODE_7_g2950	Aureobasidium namibiae CBS 147.97 / ribosomal protein S13 partial mRNA	92.424
NODE_7_g2951	Balaenoptera acutorostrata / scammoni stimulated by retinoic acid 8 (STRA8), mRNA	94.286
NODE_7_g2955	Aureobasidium namibiae CBS 147.97 / putative splicing factor 3B subunit 3 partial mRNA	72.089
NODE_7_g2957	Trichoderma gamsii / hypothetical protein (TGAM01_v203347), partial mRNA	91.111
NODE_7_g2958	Mytilinidion resinicola / general substrate transporter (BDZ99DRAFT_389503), partial mRNA	78.551
NODE_7_g2960	Venustampulla echinocandica / Uncharacterized protein (BP5553_10678), partial mRNA	79.346
NODE_7_g2962	Pyricularia oryzae 70-15 / actin-like protein arp-6 (MGG_05587), mRNA	93.182
NODE_7_g2964	Aureobasidium pullulans EXF-150 / fatty acid synthase subunit alpha (M438DRAFT_368869), mRNA	82.415
NODE_7_g2965	Aureobasidium pullulans EXF-150 / beta subunit of fatty acid synthase (M438DRAFT_339147), partial mRNA	81.388
NODE_7_g2966	Rhinocladiella mackenziei CBS 650.93 / hypothetical protein partial mRNA	92.683
NODE_7_g2967	Eimeria acervulina / SOH1 domain-containing protein, putative partial mRNA	100
NODE_7_g2977	Dothidotthia symphoricarpi CBS 119687 / peptidase S10, serine carboxypeptidase (P153DRAFT_401441), mRNA	86.076
NODE_7_g2978	Aspergillus nidulans FGSC A4 / hypothetical protein (AN0911.2), partial mRNA	83.871
NODE_7_g2979	Stegodyphus dumicola / monocarboxylate transporter 12-like (LOC118199623), mRNA	96.774
NODE_7_g2980	Cladophialophora bantiana CBS 173.52 / hypothetical protein partial mRNA	94.231
NODE_7_g2981	Purpureocillium lilacinum / TRAPP complex component Bet3 (VFPFJ_09712), partial mRNA	77.122
NODE_7_g2983	Mytilinidion resinicola uncharacterized protein (BDZ99DRAFT_488992), partial mRNA	75.463
NODE_7_g2986	Sphaerulina musiva SO2202 / uncharacterized protein (SEPMUDRAFT_131782), mRNA	79.31
NODE_7_g2990	Mytilinidion resinicola / beta-glucosidase (BDZ99DRAFT_250849), mRNA	74.045
NODE_7_g2992	Neohortaea acidophila / uncharacterized protein (BDY17DRAFT_297441), mRNA	76.966
NODE_7_g2995	Verruconis gallopava / hypothetical protein mRNA	77.157
NODE_7_g2996	Hyaloscypha bicolor E / MFS general substrate transporter (K444DRAFT_514348), partial mRNA	72.431
NODE_7_g2997	Neohortaea acidophila / Aldo/keto reductase family-domain-containing protein (BDY17DRAFT_314666), partial mRNA	75.069
NODE_7_g3001	Coniosporium apollinis CBS 100218 / hypothetical protein partial mRNA	80.739
NODE_7_g3004	Aureobasidium pullulans EXF-150 / uncharacterized protein (M438DRAFT_328221), mRNA	72.569
NODE_7_g3006	Ascoidea rubescens DSM 1968 / hypothetical protein mRNA	100
NODE_7_g3009	Pseudogymnoascus destructans / hypothetical protein (VC83_05240), mRNA	79.579
NODE_7_g3011	Drosophila yakuba / uncharacterized protein (Dyak\GE22033), mRNA	94.737
NODE_7_g3013	Pseudogymnoascus destructans / hypothetical protein (VC83_00002), partial mRNA	74.825
NODE_7_g3016	Rhinocladiella mackenziei CBS 650.93 / hypothetical protein partial mRNA	73.171
NODE_7_g3019	Aureobasidium pullulans EXF-150 / uncharacterized protein (M438DRAFT_306661), mRNA	70.523
NODE_7_g3022	Aureobasidium namibiae CBS 147.97 / hypothetical protein partial mRNA	72.976
NODE_7_g3024	Acanthamoeba castellanii str. Neff / hypothetical protein (ACA1_091110) mRNA, complete cds	75.294
NODE_7_g3025	Trematosphaeria pertusa / chaps-domain-containing protein (BU26DRAFT_440411), partial mRNA	85.892
NODE_7_g3026	Bathycoccus prasinos / predicted protein (Bathy05g02170), partial mRNA	94.286
NODE_7_g3028	Baudoinia panamericana UAMH 10762 / uncharacterized protein (BAUCODRAFT_77579), partial mRNA	76.959
NODE_7_g3030	Zasmidium cellare ATCC 36951 / uncharacterized protein (M409DRAFT_21789), partial mRNA	72.935
NODE_7_g3033	Aureobasidium subglaciale EXF-2481 / hypothetical protein partial mRNA	77.934
NODE_7_g3034	Aureobasidium namibiae CBS 147.97 / protein arginine N-methyltransferase partial mRNA	84.211
NODE_7_g3035	Aureobasidium namibiae CBS 147.97 / hypothetical protein partial mRNA	81.5
NODE_7_g3037	Talaromyces marneffei ATCC 18224 / uncharacterized protein (PMAA_051330), partial mRNA	97.059
NODE_7_g3039	Amorphotheca resinae ATCC 22711 / hypothetical protein (M430DRAFT_134170), mRNA	74.872
NODE_7_g3041	Exserohilum turcica Et28A / uncharacterized protein (SETTUDRAFT_96403), partial mRNA	88.506
NODE_7_g3042	Amorphotheca resinae ATCC 22711 / hypothetical protein (M430DRAFT_32901), mRNA	79.292
NODE_7_g3043	Zasmidium cellare ATCC 36951 / uncharacterized protein (M409DRAFT_22084), partial mRNA	73.946
NODE_7_g3044	Aspergillus clavatus NRRL 1 / plasma membrane channel protein Ist2, putative (ACLA_055920), partial mRNA	89.286
NODE_7_g3045	Aureobasidium subglaciale EXF-2481 / hypothetical protein partial mRNA	82.394
NODE_7_g3046	Apiotrichum porosum / hypothetical protein (EHS24_006843), partial mRNA	81.633
NODE_7_g3049	Aureobasidium subglaciale EXF-2481 / hypothetical protein mRNA	75.695
NODE_7_g3051	Sporothrix schenckii 1099-18 / quinate permease (SPSK_00776), partial mRNA	73.23
NODE_7_g3052	Fusarium graminearum PH-1 / hypothetical protein partial mRNA	80.625
NODE_7_g3053	Aureobasidium pullulans EXF-150 / 40S ribosomal protein S5 (M438DRAFT_347158), mRNA	90.078
NODE_7_g3054	Paracoccidioides brasiliensis Pb18 / hypothetical protein partial mRNA	100
NODE_7_g3055	Coniosporium apollinis CBS 100218 / arsenical-resistance protein partial mRNA	73.27
NODE_7_g3056	Exophiala aquamarina CBS 119918 / potassium uptake protein partial mRNA	94.34
NODE_7_g3058	Diplodia corticola / fggy-family carbohydrate kinase (BKCO1_200075), partial mRNA	77.784
NODE_7_g3059	Capronia coronata CBS 617.96 / hypothetical protein partial mRNA	77.477
NODE_7_g3062	Neurospora tetrasperma FGSC 2508 / hypothetical protein partial mRNA	71.137
NODE_7_g3063	Ramularia collo-cygni / uncharacterized protein (RCC_01772), partial mRNA	78.03
NODE_7_g3064	Quercus suber / hydroxyquinol 1,2-dioxygenase-like (LOC112029258), mRNA	77.403
NODE_7_g3068	Trichoderma virens Gv29-8 / hypothetical protein partial mRNA	100
NODE_7_g3077	Lindgomyces ingoldianus / uncharacterized protein (BDR25DRAFT_332845), mRNA	76.906
NODE_7_g3078	Aplosporella prunicola CBS 121167 / uncharacterized protein (K452DRAFT_295442), partial mRNA	78.571
NODE_7_g3081	Macroventuria anomochaeta / carbonyl reductase (BU25DRAFT_363727), mRNA	75.081
NODE_7_g3082	Baudoinia panamericana UAMH 10762 / uncharacterized protein (BAUCODRAFT_151124), partial mRNA	71.686
NODE_7_g3083	Alternaria alternata / glycoside hydrolase partial mRNA	71.007
NODE_7_g3084	Histoplasma capsulatum NAm1 / conserved hypothetical protein partial mRNA	79.545
NODE_7_g3086	Lasiodiplodia theobromae / Major facilitator superfamily transporter (LTHEOB_380), partial mRNA	75.044
NODE_7_g3087	Aureobasidium namibiae CBS 147.97 / glucosamine-6-phosphate isomerase partial mRNA	76.19
NODE_7_g3089	Aureobasidium pullulans EXF-150 / putative aryl-alcohol dehydrogenase Aad14 (M438DRAFT_369918), partial mRNA	75.485
NODE_7_g3091	Aureobasidium subglaciale EXF-2481 / hypothetical protein partial mRNA	77.216
NODE_7_g3092	Morone saxatilis / ryanodine receptor 1b (skeletal) (ryr1b), transcript variant X4, mRNA	100
NODE_7_g3093	Fusarium odoratissimum NRRL 54006 / mannosyl-oligosaccharide alpha-1,2-mannosidase (FOIG_15004), mRNA	94.872
NODE_7_g3094	Neohortaea acidophila / kinase-like domain-containing protein (BDY17DRAFT_243205), partial mRNA	76.395
NODE_7_g3098	Mytilinidion resinicola / uncharacterized protein (BDZ99DRAFT_452913), partial mRNA	77.305
NODE_7_g3099	Sordaria macrospora k-hell / uncharacterized protein (SMAC_03302), partial mRNA	79.87
NODE_7_g3102	Quercus suber / cytochrome b2, mitochondrial-like (LOC112029187), mRNA	79.509
NODE_7_g3103	Asparagus officinalis / uncharacterized LOC109835170 (LOC109835170), mRNA	90.476
NODE_7_g3107	Didymella exigua CBS 183.55 / CRAL/TRIO domain-containing protein (M421DRAFT_416480), mRNA	69.808
NODE_7_g3109	Ramularia collo-cygni / probable DNA-directed RNA polymerase II chain RPB10 (RCC_01752), partial mRNA	85.95
NODE_7_g3112	Coniosporium apollinis CBS 100218 / ubiquitin-conjugating enzyme E2 J2 partial mRNA	79.083
NODE_7_g3113	Aureobasidium pullulans EXF-150 / uncharacterized protein (M438DRAFT_357011), partial mRNA	91.726
NODE_7_g3114	Diplodia corticola / prephenate dehydrogenase (BKCO1_2000154), partial mRNA	74.844
NODE_7_g3117	Pseudocercospora fijiensis CIRAD86 / uncharacterized protein (MYCFIDRAFT_88541), mRNA	72.954
NODE_7_g3118	Aspergillus fischeri NRRL 181 / multispanning membrane protein, putative (NFIA_059390), partial mRNA	70.526
NODE_7_g3120	Aureobasidium pullulans EXF-150 / family 10 xylanase (M438DRAFT_250863), partial mRNA	73.063
NODE_7_g3124	Aureobasidium namibiae CBS 147.97 / hypothetical protein partial mRNA	77.455
NODE_7_g3126	Lasiodiplodia theobromae / Translationally-controlled tumor protein (LTHEOB_5192), partial mRNA	88.583
NODE_7_g3127	Aplosporella prunicola CBS 121167 / uncharacterized protein (K452DRAFT_286136), mRNA	91.094
NODE_7_g3129	Aureobasidium pullulans EXF-150 / ribosomal protein L22 (M438DRAFT_382202), partial mRNA	87.943
NODE_7_g3130	Zymoseptoria tritici IPO323 / rRNA 2'-O-methyltransferase fibrillarin (MYCGRDRAFT_99193), partial mRNA	83.784
NODE_7_g3131	Aureobasidium subglaciale EXF-2481 / hypothetical protein mRNA	73.438
NODE_7_g3132	Cercospora beticola / hypothetical protein (CB0940_12001), mRNA	72.573
NODE_7_g3133	Paraphaeosphaeria sporulosa / acetyl-CoA synthetase-like protein mRNA	72.621
NODE_7_g3140	Aureobasidium subglaciale EXF-2481 / hypothetical protein partial mRNA	77.138
NODE_7_g3141	Aureobasidium namibiae CBS 147.97 / tRNA-dihydrouridine(47) synthase [NAD(P)(+)] partial mRNA	75.196
NODE_7_g3142	Quercus suber / transcription factor SFP1-like (LOC111990079), mRNA	84.615
NODE_7_g3143	Verticillium nonalfalfae / Mitochondrial distribution and morphology protein 12 (MDM12), partial mRNA	73.523
NODE_7_g3145	Aureobasidium namibiae CBS 147.97 / hypothetical protein partial mRNA	75.162
NODE_7_g3147	Eremomyces bilateralis CBS 781.70 / uncharacterized protein (P152DRAFT_368065), partial mRNA	79.699
NODE_7_g3148	Aplosporella prunicola CBS 121167 / uncharacterized protein (K452DRAFT_253580), mRNA	76.822
NODE_7_g3150	Aspergillus steynii IBT 23096 / Undecaprenyl diphosphate synthase (P170DRAFT_432586), mRNA	78.992
NODE_7_g3151	Fusarium vanettenii 77-13-4 / uncharacterized protein (NECHADRAFT_32404), partial mRNA	71.096
NODE_7_g3154	Trichophyton rubrum CBS 118892 / inositol-3-phosphate synthase (TERG_01843) mRNA, complete cds	78.667
NODE_7_g3155	Mytilinidion resinicola / G protein alpha subunit (BDZ99DRAFT_488835), partial mRNA	84.948
NODE_7_g3156	Aureobasidium subglaciale EXF-2481 / hypothetical protein partial mRNA	81.024
NODE_7_g3157	Mytilinidion resinicola / uncharacterized protein (BDZ99DRAFT_499382), mRNA	75.878
NODE_7_g3161	Aureobasidium subglaciale EXF-2481 / hypothetical protein partial mRNA	82.687
NODE_7_g3162	Phialemoniopsis curvata / uncharacterized protein (E0L32_005697), partial mRNA	89.61
NODE_7_g3164	Verruconis gallopava / hypothetical protein mRNA	78.357
NODE_7_g3168	Coniosporium apollinis CBS 100218 / mannose-1-phosphate guanyltransferase partial mRNA	81.13
NODE_7_g3169	Quercus suber / UDP-galactose transporter-like (LOC112014833), mRNA	83.571
NODE_7_g3172	Sugiyamaella lignohabitans / Sac7p (SAC7), partial mRNA	82.192
NODE_7_g3175	Diplodia corticola / aldo keto reductase (BKCO1_2700026), partial mRNA	80.677
NODE_7_g3179	Aureobasidium pullulans EXF-150 / aminotransferase (M438DRAFT_348718), mRNA	77.384
NODE_7_g3180	Aureobasidium pullulans EXF-150 / uncharacterized protein (M438DRAFT_342564), mRNA	97.561
NODE_7_g3182	Aspergillus thermomutatus / hypothetical protein (CDV56_104355), partial mRNA	83.607
NODE_7_g3183	Quercus suber / ATP-dependent RNA helicase DBP5-like (LOC112013555), mRNA	72.203
NODE_7_g3184	Marssonina brunnea f. sp. 'multigermtubi' MB_m1 / actin polymerization protein (MBM_06508), mRNA	76.806
NODE_7_g3185	Verruconis gallopava / hypothetical protein mRNA	100
NODE_7_g3187	Verruconis gallopava / hypothetical protein mRNA	70.275
NODE_7_g3191	Phialocephala scopiformis / HET-domain-containing protein mRNA	72.41
NODE_7_g3192	Lachnellula hyalina / Mannan endo-1,6-alpha-mannosidase (DCW1_1), partial mRNA	72.398
NODE_8_g3201	Westerdykella ornata / amidase signature enzyme (EI97DRAFT_436344), mRNA	72.694
NODE_8_g3202	Aplosporella prunicola CBS 121167 / uncharacterized protein (K452DRAFT_234328), partial mRNA	77.346
NODE_8_g3203	Aureobasidium namibiae CBS 147.97 / GroES-like protein partial mRNA	75.646
NODE_8_g3205	Aureobasidium subglaciale EXF-2481 / hypothetical protein partial mRNA	75.769
NODE_8_g3206	Aureobasidium pullulans EXF-150 / uncharacterized protein (M438DRAFT_399901), mRNA	78.598
NODE_8_g3207	Aureobasidium pullulans EXF-150 / Mov34-domain-containing protein (M438DRAFT_338938), partial mRNA	79.175
NODE_8_g3209	Aureobasidium namibiae CBS 147.97 / hypothetical protein partial mRNA	74.206
NODE_8_g3212	Ramularia collo-cygni / probable subunit IV of cytochrome c oxidase (RCC_11048), partial mRNA	76.596
NODE_8_g3213	Coniosporium apollinis CBS 100218 / hypothetical protein partial mRNA	72.138
NODE_8_g3214	Aspergillus thermomutatus / hypothetical protein (CDV56_104572), partial mRNA	76.871
NODE_8_g3215	Cutaneotrichosporon oleaginosum / GABA permease gaba (CC85DRAFT_273572), mRNA	97.059
NODE_8_g3219	Quercus suber / cytochrome c (LOC112039926), mRNA	88.746
NODE_8_g3221	Quercus suber / nifU-like protein C1709.19c (LOC112035183), mRNA	75.648
NODE_8_g3224	Aureobasidium namibiae CBS 147.97 / hypothetical protein partial mRNA	71.878
NODE_8_g3225	Aureobasidium pullulans EXF-150 / Ca2+/calmodulin-dependent protein kinase (M438DRAFT_271455), partial mRNA	79.05
NODE_8_g3226	Spinacia oleracea / trihelix transcription factor GTL1 (LOC110788457), mRNA	95
NODE_8_g3227	Aplosporella prunicola CBS 121167 / uncharacterized protein (K452DRAFT_246152), mRNA	77.372
NODE_8_g3228	Aplosporella prunicola CBS 121167 / uncharacterized protein (K452DRAFT_225609), partial mRNA	88.963
NODE_8_g3230	Cladophialophora carrionii CBS 160.54 / hypothetical protein partial mRNA	74.535
NODE_8_g3232	Aureobasidium namibiae CBS 147.97 / leucyl-tRNA synthetase partial mRNA	75.887
NODE_8_g3235	Lasiodiplodia theobromae / DNA replication licensing factor (LTHEOB_3399), partial mRNA	77.575
NODE_8_g3236	Aureobasidium pullulans EXF-150 / uncharacterized protein (M438DRAFT_20672), mRNA	81.008
NODE_8_g3237	Cyphellophora europaea CBS 101466 / choline-sulfatase partial mRNA	73.21
NODE_8_g3239	Trichophyton verrucosum HKI 0517 / hypothetical protein, mRNA	81.928
NODE_8_g3241	Aureobasidium pullulans EXF-150 / B subunit of putative V-type ATPase (M438DRAFT_345895), mRNA	85.957
NODE_8_g3243	Coniophora puteana RWD-64-598 SS2 / P-loop containing nucleoside triphosphate hydrolase protein mRNA	77.612
NODE_8_g3245	Aspergillus costaricaensis CBS 115574 / hypothetical protein (BO79DRAFT_208805), mRNA	86.667
NODE_8_g3246	Aureobasidium pullulans EXF-150 / NADPH-dependent medium chain alcohol dehydrogenase (M438DRAFT_326255), mRNA	80.612
NODE_8_g3247	Fusarium venenatum / uncharacterized protein (FVRRES_05974), partial mRNA	82.927
NODE_8_g3248	Dendronephthya gigantea / uncharacterized LOC114533086 (LOC114533086), transcript variant X3, mRNA	92.683
NODE_8_g3251	Aaosphaeria arxii CBS 175.79 / DUF706-domain-containing protein (BU24DRAFT_431820), partial mRNA	82.755
NODE_8_g3253	Dothidotthia symphoricarpi CBS 119687 / uncharacterized protein (P153DRAFT_384027), partial mRNA	74.805
NODE_8_g3255	Mytilinidion resinicola / MFS general substrate transporter (BDZ99DRAFT_500989), partial mRNA	75.397
NODE_8_g3256	Zasmidium cellare ATCC 36951 / uncharacterized protein (M409DRAFT_21334), partial mRNA	89.516
NODE_8_g3258	Neohortaea acidophila / major facilitator superfamily domain-containing protein (BDY17DRAFT_301141), partial mRNA	72.75
NODE_8_g3259	Phialemoniopsis curvata / uncharacterized protein (E0L32_003902), partial mRNA	95.745
NODE_8_g3264	Colletotrichum fructicola / uncharacterized protein (CGMCC3_g13166), partial mRNA	74.5
NODE_8_g3268	Lasiodiplodia theobromae / Isocitrate nad-dependent (LTHEOB_10256), partial mRNA	85.528
NODE_8_g3270	Aureobasidium namibiae CBS 147.97 / phosphoribosyl pyrophosphokinase partial mRNA	82.567
NODE_8_g3271	Zasmidium cellare ATCC 36951 / uncharacterized protein (M409DRAFT_28468), partial mRNA	76.821
NODE_8_g3273	Coniosporium apollinis CBS 100218 / hypothetical protein partial mRNA	84.507
NODE_8_g3274	Baudoinia panamericana UAMH 10762 / uncharacterized protein (BAUCODRAFT_70194), partial mRNA	74.632
NODE_8_g3277	Pseudocercospora fijiensis CIRAD86 / uncharacterized protein (MYCFIDRAFT_56964), partial mRNA	80.071
NODE_8_g3278	Exserohilum turcica Et28A / uncharacterized protein (SETTUDRAFT_158287), partial mRNA	74.639
NODE_8_g3279	Hyphopichia burtonii NRRL Y-1933 / MFS general substrate transporter partial mRNA	95.833
NODE_8_g3280	Zasmidium cellare ATCC 36951 / uncharacterized protein (M409DRAFT_32575), partial mRNA	85.204
NODE_8_g3281	Aplosporella prunicola CBS 121167 / uncharacterized protein (K452DRAFT_318989), mRNA	91.429
NODE_8_g3282	Zasmidium cellare ATCC 36951 / uncharacterized protein (M409DRAFT_29143), partial mRNA	82.73
NODE_8_g3283	Paraphaeosphaeria sporulosa / alpha/beta-hydrolase mRNA	75.44
NODE_8_g3284	Aureobasidium subglaciale EXF-2481 / hypothetical protein partial mRNA	81.144
NODE_8_g3289	Aureobasidium pullulans EXF-150 / uncharacterized protein (M438DRAFT_336018), partial mRNA	73.52
NODE_8_g3291	Diplodia corticola / zn cluster transcription factor (BKCO1_3100021), partial mRNA	77.982
NODE_8_g3292	Aplosporella prunicola CBS 121167 / uncharacterized protein (K452DRAFT_314887), mRNA	87.597
NODE_8_g3293	Diplodia corticola / glycoside hydrolase family 28 protein (BKCO1_1000317), partial mRNA	82.603
NODE_8_g3295	Aspergillus clavatus NRRL 1 / cactin, putative (ACLA_091780), partial mRNA	81.925
NODE_8_g3296	Zasmidium cellare ATCC 36951 / uncharacterized protein (M409DRAFT_69958), partial mRNA	87.406
NODE_8_g3297	Colletotrichum higginsianum IMI 349063 / Phospholipase mRNA	75.41
NODE_8_g3298	Rhinocladiella mackenziei CBS 650.93 / hypothetical protein partial mRNA	74.713
NODE_8_g3301	Aureobasidium subglaciale EXF-2481 / hypothetical protein mRNA	73.031
NODE_8_g3302	Phanerochaete carnosa HHB-10118-sp / glycoside hydrolase family 5 protein (PHACADRAFT_248300), mRNA	90
NODE_8_g3304	Aspergillus lentulus / uncharacterized protein (IFM58399_08264), partial mRNA	91.837
NODE_8_g3305	Aspergillus candidus / seven-hairpin glycosidase (BDW47DRAFT_106697), mRNA	78.261
NODE_8_g3306	Phoenix dactylifera / uncharacterized LOC103698731 (LOC103698731), mRNA	97.059
NODE_8_g3307	Zasmidium cellare ATCC 36951 / uncharacterized protein (M409DRAFT_21266), partial mRNA	73.264
NODE_8_g3310	Didymella exigua CBS 183.55 / Zn-dependent exopeptidase (M421DRAFT_58437), partial mRNA	72.19
NODE_8_g3311	Aureobasidium namibiae CBS 147.97 / UDP-glucose pyrophosphorylase partial mRNA	86.988
NODE_8_g3313	Aureobasidium namibiae CBS 147.97 / TPR-like protein partial mRNA	76.773
NODE_8_g3314	Thermothelomyces thermophilus ATCC 42464 / uncharacterized protein (MYCTH_2307666), mRNA	72.466
NODE_8_g3315	Didymella exigua CBS 183.55 / FMI2 protein (M421DRAFT_66311), partial mRNA	96.97
NODE_8_g3316	Zymoseptoria tritici IPO323 / uncharacterized protein (MYCGRDRAFT_98591), partial mRNA	81.818
NODE_8_g3318	Zymoseptoria tritici IPO323 / SWI/SNF chromatin remodeling complex component (MYCGRDRAFT_48377), partial mRNA	73.896
NODE_8_g3320	Lasiodiplodia theobromae / Cytoskeletal adaptor protein (LTHEOB_12426), partial mRNA	75.143
NODE_8_g3322	Diplodia corticola exocyst / complex component sec6 (BKCO1_4300043), partial mRNA	74.072
NODE_8_g3323	Diplodia corticola / polyamine transporter (BKCO1_7900018), partial mRNA	73.559
NODE_8_g3325	Paraphaeosphaeria sporulosa / hypothetical protein partial mRNA	80.401
NODE_8_g3326	Isaria fumosorosea ARSEF 2679 / hypothetical protein (ISF_07744), partial mRNA	84.211
NODE_8_g3327	Penicilliopsis zonata CBS 506.65 / hypothetical protein (ASPZODRAFT_126800), mRNA	100
NODE_8_g3330	Exserohilum turcica Et28A / uncharacterized protein (SETTUDRAFT_169301), mRNA	74.022
NODE_8_g3331	Zasmidium cellare ATCC 36951 / uncharacterized protein (M409DRAFT_69957), partial mRNA	73.317
NODE_8_g3332	Paraphaeosphaeria sporulosa / cyclic nucleotide-binding domain-containing protein partial mRNA	82.653
NODE_8_g3333	Sphaerulina musiva SO2202 / RNI-like protein (SEPMUDRAFT_148262), mRNA	75.85
NODE_8_g3335	Eremomyces bilateralis CBS 781.70 / GroES-like protein (P152DRAFT_134155), mRNA	73.892
NODE_8_g3336	Zasmidium cellare ATCC 36951 / uncharacterized protein (M409DRAFT_53296), partial mRNA	76.414
NODE_8_g3338	Cladophialophora carrionii CBS 160.54 / hypothetical protein partial mRNA	80.833
NODE_8_g3339	Pseudogymnoascus destructans / hypothetical protein (VC83_05111), mRNA	93.023
NODE_8_g3340	Aegilops tauschii subsp. tauschii / ammonium transporter 3 member 1-like (LOC109752109), mRNA	78.069
NODE_8_g3341	Ramularia collo-cygni / related to kinesin heavy chain (RCC_11075), partial mRNA	73.071
NODE_8_g3343	Pseudogymnoascus verrucosus / hypothetical protein mRNA	81.033
NODE_8_g3344	Coniosporium apollinis CBS 100218 / peptide-methionine (S)-S-oxide reductase partial mRNA	76.908
NODE_8_g3345	Neohortaea acidophila / uncharacterized protein (BDY17DRAFT_247458), partial mRNA	83.673
NODE_8_g3348	Eremomyces bilateralis CBS 781.70 / uncharacterized protein (P152DRAFT_369526), partial mRNA	89.706
NODE_8_g3350	Ramularia collo-cygni / uncharacterized protein (RCC_11087), partial mRNA	81.529
NODE_8_g3351	Zasmidium cellare ATCC 36951 / uncharacterized protein (M409DRAFT_21385), partial mRNA	79.655
NODE_8_g3353	Zasmidium cellare ATCC 36951 / uncharacterized protein (M409DRAFT_65412), partial mRNA	77.646
NODE_8_g3356	Didymella exigua CBS 183.55 / uncharacterized protein (M421DRAFT_377029), mRNA	86.022
NODE_8_g3358	Phialemoniopsis curvata / uncharacterized protein (E0L32_003313), partial mRNA	74.031
NODE_8_g3359	Aureobasidium namibiae CBS 147.97 / putative inosine-5'-monophosphate dehydrogenase partial mRNA	82.699
NODE_8_g3361	Macroventuria anomochaeta / tricalbin (BU25DRAFT_212635), mRNA	75.334
NODE_8_g3363	Paraphaeosphaeria sporulosa / PLP-dependent transferase mRNA	80.402
NODE_8_g3365	Aureobasidium pullulans EXF-150 / peptidyl-prolyl cis-trans isomerase H (M438DRAFT_348868), mRNA	90.21
NODE_8_g3366	Eremomyces bilateralis CBS 781.70 / ENTH-domain-containing protein (P152DRAFT_441967), partial mRNA	82.212
NODE_8_g3367	Aspergillus eucalypticola CBS 122712 / alkaline serine protease (BO83DRAFT_375921), mRNA	90.071
NODE_8_g3368	Schizosaccharomyces japonicus yFS275 / IMP 5'-nucleotidase (SJAG_03096), mRNA	90.476
NODE_8_g3371	Aplosporella prunicola CBS 121167 / uncharacterized protein (K452DRAFT_285920), mRNA	73.696
NODE_8_g3372	Diplodia corticola / small nucleolar ribonucleoprotein complex subunit (BKCO1_4400052), partial mRNA	73.37
NODE_8_g3374	Aureobasidium subglaciale EXF-2481 / hypothetical protein partial mRNA	76.547
NODE_8_g3375	Macroventuria anomochaeta / glycoside hydrolase family 115 protein (BU25DRAFT_379455), partial mRNA	72.656
NODE_8_g3377	Aspergillus clavatus NRRL 1 / NAD binding Rossmann fold oxidoreductase, putative (ACLA_069260), partial mRNA	71.985
NODE_8_g3379	Nylanderia fulva / velvet complex subunit B-like (LOC114935865), transcript variant X2, mRNA	100
NODE_8_g3381	Diplodia corticola / 60s ribosomal protein l34 (BKCO1_100043), partial mRNA	89.381
NODE_8_g3382	Aureobasidium pullulans EXF-150 / pre-mRNA-processing-splicing factor 8 (M438DRAFT_364693), mRNA	81.608
NODE_8_g3383	Amorphotheca resinae ATCC 22711 / hypothetical protein (M430DRAFT_144286), mRNA	76.375
NODE_8_g3386	Diplodia corticola / flavohemoprotein (BKCO1_1000372), partial mRNA	77.805
NODE_8_g3393	Chelonus insularis / ATPase family AAA domain-containing protein 2-like (LOC118069710), mRNA	96.97
NODE_8_g3394	Talaromyces rugulosus / uncharacterized protein (TRUGW13939_00197), partial mRNA	71.161
NODE_8_g3395	Aureobasidium namibiae CBS 147.97 / hypothetical protein partial mRNA	77.215
NODE_8_g3396	Exserohilum turcica Et28A / uncharacterized protein (SETTUDRAFT_158602), partial mRNA	81.648
NODE_8_g3399	Aspergillus campestris IBT 28561 / phosphoribosyl pyrophosphokinase (P168DRAFT_311962), mRNA	83.771
NODE_8_g3401	Cajanus cajan / 5'-nucleotidase domain-containing protein 4 (LOC109802919), transcript variant X1, mRNA	100
NODE_8_g3402	Pseudocercospora fijiensis CIRAD86 / uncharacterized protein (MYCFIDRAFT_160741), mRNA	86.437
NODE_8_g3404	Capronia coronata CBS 617.96 / hypothetical protein partial mRNA	100
NODE_8_g3406	Aspergillus ibericus CBS 121593 / P-loop containing nucleoside triphosphate hydrolase protein (BO80DRAFT_496441), mRNA	74.615
NODE_8_g3409	Ramularia collo-cygni / related to TMS1 protein (RCC_09500), partial mRNA	71.198
NODE_8_g3411	Talaromyces rugulosus / uncharacterized protein (TRUGW13939_07082), partial mRNA	70.833
NODE_8_g3412	Aplosporella prunicola CBS 121167 / uncharacterized protein (K452DRAFT_329378), partial mRNA	90.161
NODE_8_g3413	Coniosporium apollinis CBS 100218 / hypothetical protein partial mRNA	74.815
NODE_8_g3414	Aspergillus terreus NIH2624 / hypothetical protein (ATEG_02532) partial mRNA	79.126
NODE_8_g3416	Neohortaea acidophila / FAD dependent oxidoreductase (BDY17DRAFT_318932), partial mRNA	80.657
NODE_8_g3419	Penicilliopsis zonata CBS 506.65 / hypothetical protein (ASPZODRAFT_159412), partial mRNA	72.445
NODE_8_g3421	Hyaloscypha bicolor E / uncharacterized protein (K444DRAFT_624042), partial mRNA	73.034
NODE_8_g3423	Aureobasidium subglaciale EXF-2481 / hypothetical protein partial mRNA	84.53
NODE_8_g3426	Cercospora beticola / hypothetical protein (CB0940_03621), partial mRNA	86.747
NODE_8_g3427	Mytilinidion resinicola / ribonuclease III (BDZ99DRAFT_375156), partial mRNA	78.824
NODE_8_g3429	Aureobasidium namibiae CBS 147.97 / ribosomal protein S6e partial mRNA	86.999
NODE_8_g3430	Aureobasidium pullulans EXF-150 / putative acetyl-coenzyme A synthetase (M438DRAFT_320564), mRNA	79.476
NODE_8_g3433	Aplosporella prunicola CBS 121167 / uncharacterized protein (K452DRAFT_259261), mRNA	80.421
NODE_8_g3434	Aureobasidium pullulans EXF-150 / ARM repeat-containing protein (M438DRAFT_346377), mRNA	74.665
NODE_8_g3435	Neurospora crassa OR74A / nonsense-mediated mRNA decay factor (NCU05267), mRNA	95.745
NODE_8_g3438	Zasmidium cellare ATCC 36951 / glycosyltransferase family 35 protein (M409DRAFT_29919), partial mRNA	78.902
NODE_8_g3439	Zasmidium cellare ATCC 36951 / uncharacterized protein (M409DRAFT_21558), partial mRNA	73.756
NODE_8_g3441	Pseudocercospora fijiensis CIRAD86 / uncharacterized protein (MYCFIDRAFT_86240), partial mRNA	76.63
NODE_8_g3442	Coniosporium apollinis CBS 100218 / fructose-2,6-bisphosphatase partial mRNA	75.153
NODE_8_g3443	Zasmidium cellare ATCC 36951 / uncharacterized protein (M409DRAFT_35377), partial mRNA	78.826
NODE_8_g3445	Cercospora beticola / hypothetical protein (CB0940_00116), mRNA	75.527
NODE_8_g3447	Aureobasidium namibiae CBS 147.97 / hypothetical protein partial mRNA	76.776
NODE_8_g3448	Mytilinidion resinicola / phenylalanyl-tRNA synthetase (BDZ99DRAFT_571655), partial mRNA	74.699
NODE_8_g3449	Aspergillus lentulus / uncharacterized protein (IFM58399_08930), partial mRNA	75.356
NODE_8_g3450	Aureobasidium subglaciale EXF-248 /1 hypothetical protein mRNA	84.627
NODE_8_g3452	Pseudogymnoascus destructans / hypothetical protein (VC83_04078), partial mRNA	75.097
NODE_8_g3453	Paraphaeosphaeria sporulosa / WD40 repeat-like protein mRNA	78.731
NODE_8_g3454	Exserohilum turcica Et28A / uncharacterized protein (SETTUDRAFT_45214), partial mRNA	80
NODE_8_g3455	Aureobasidium namibiae CBS 147.97 / family 51 glycoside hydrolase partial mRNA	76.42
NODE_8_g3456	Aspergillus saccharolyticus JOP 1030-1 / MFS sugar transporter (BP01DRAFT_309097), partial mRNA	70.706
NODE_8_g3457	Aaosphaeria arxii CBS 175.79 / putative MFS sugar transporter (BU24DRAFT_344793), partial mRNA	80.179
NODE_8_g3458	Fonsecaea erecta / hypothetical protein (AYL99_10314), partial mRNA	73.887
NODE_8_g3461	Exophiala aquamarina CBS 119918 / hypothetical protein partial mRNA	72.368
NODE_8_g3463	Zymoseptoria tritici IPO323 / uncharacterized protein (MYCGRDRAFT_35093), partial mRNA	76.203
NODE_8_g3464	Aureobasidium namibiae CBS 147.97 / hypothetical protein partial mRNA	73.534
NODE_8_g3466	Aplosporella prunicola CBS 121167 / uncharacterized protein (K452DRAFT_298724), partial mRNA	82.353
NODE_8_g3467	Zasmidium cellare ATCC 36951 / uncharacterized protein (M409DRAFT_62840), partial mRNA	93.333
NODE_8_g3468	Coniosporium apollinis CBS 100218 / sphinganine-1-phosphate aldolase partial mRNA	74.981
NODE_8_g3471	Aspergillus campestris IBT 28561 / carboxypeptidase 2 (P168DRAFT_263837), mRNA	78.98
NODE_8_g3473	Ramularia collo-cygni / related to replication factor C, subunit RFC1 (large subunit) (RCC_10522), partial mRNA	71.236
NODE_8_g3474	Mytilinidion resinicola / ribosomal protein L16 (BDZ99DRAFT_499264), mRNA	78.182
NODE_8_g3475	Trichoderma virens Gv29-8 / hypothetical protein mRNA	84.81
NODE_8_g3478	Trichophyton rubrum CBS 118892 / hypothetical protein (TERG_07081) mRNA, complete cds	79.556
NODE_8_g3479	Cercospora beticola / putative urease accessory protein ureG-like (CB0940_00118), mRNA	76.1
NODE_8_g3480	Aureobasidium namibiae CBS 147.97 / SecY protein partial mRNA	87.02
NODE_8_g3481	Colletotrichum graminicola M1.001 / phosphomannose isomerase type I partial mRNA	83.203
NODE_8_g3482	Dothidotthia symphoricarpi CBS 119687 / glycosyltransferase family 34 protein (P153DRAFT_365382), mRNA	73.714
NODE_8_g3483	Aplosporella prunicola CBS 121167 / uncharacterized protein (K452DRAFT_287957), mRNA	83.007
NODE_8_g3484	Aureobasidium namibiae CBS 147.97 / putative aspartate aminotransferase partial mRNA	85.823
NODE_8_g3485	Lasiodiplodia theobromae / AAA family ATPAse (LTHEOB_6112), partial mRNA	82.165
NODE_8_g3488	Diplodia corticola cytochrome / p450 (BKCO1_33000106), partial mRNA	96.875
NODE_8_g3489	Bipolaris oryzae ATCC 44560 / hypothetical protein partial mRNA	71.053
NODE_8_g3490	Leptosphaeria maculans JN3 / similar to fatty acid oxygenase (LEMA_P038650.1), partial mRNA	75.94
NODE_8_g3491	Aspergillus sclerotioniger CBS 115572 / insert subdomain of RNA polymerase alpha subunit (BO94DRAFT_545536), partial mRNA	83.256
NODE_8_g3492	Aureobasidium namibiae CBS 147.97 / pyruvate dehydrogenase kinase-like protein partial mRNA	81.034
NODE_8_g3493	Venustampulla echinocandica / putative heat shock protein MGE1 (BP5553_00296), partial mRNA	77.536
NODE_8_g3494	Aureobasidium namibiae CBS 147.97 / hypothetical protein partial mRNA	77.932
NODE_8_g3496	Coniosporium apollinis CBS 100218 / hypothetical protein partial mRNA	79.374
NODE_8_g3497	Neohortaea acidophila / t-SNARE (BDY17DRAFT_319206), partial mRNA	76.337
NODE_8_g3498	Aplosporella prunicola CBS 121167 / uncharacterized protein (K452DRAFT_327026), partial mRNA	76.271
NODE_8_g3499	Aureobasidium namibiae CBS 147.97 / MRG-domain-containing protein partial mRNA	72.361
NODE_8_g3500	Baudoinia panamericana UAMH 10762 / uncharacterized protein (BAUCODRAFT_29448), mRNA	75.275
NODE_8_g3504	Helobdella robusta / hypothetical protein partial mRNA	92.537
NODE_9_g3509	Fusarium vanettenii 77-13-4 / uncharacterized protein (NECHADRAFT_101392), mRNA	94.286
NODE_9_g3512	Baudoinia panamericana UAMH 10762 / uncharacterized protein (BAUCODRAFT_145354), partial mRNA	79.901
NODE_9_g3514	Aspergillus brunneoviolaceus CBS 621.78 / ACN9-domain-containing protein (BO95DRAFT_445992), mRNA	74.771
NODE_9_g3516	Colletotrichum fructicola / uncharacterized protein (CGMCC3_g3215), partial mRNA	78.862
NODE_9_g3518	Aspergillus fischeri NRRL 181 / MFS monosaccharide transporter, putative (NFIA_081930), partial mRNA	72.746
NODE_9_g3519	Colletotrichum orchidophilum / RecQ family ATP-dependent DNA helicase (CORC01_03410), partial mRNA	71.812
NODE_9_g3521	Diplodia corticola / oxysterol-binding protein (BKCO1_2100088), partial mRNA	72.131
NODE_9_g3526	Aureobasidium namibiae CBS 147.97 / hypothetical protein partial mRNA	77.489
NODE_9_g3528	Grosmannia clavigera kw1407 / protocatechuate -dioxygenase subunit beta partial mRNA	73.402
NODE_9_g3530	Rhinocladiella mackenziei CBS 650.93 / hypothetical protein partial mRNA	80.612
NODE_9_g3532	Isaria fumosorosea ARSEF 2679 / Glutathione S-transferase (ISF_04517), partial mRNA	83.486
NODE_9_g3534	Zasmidium cellare ATCC 36951 / uncharacterized protein (M409DRAFT_23474), partial mRNA	80.909
NODE_9_g3538	Aureobasidium pullulans EXF-150 / haloacid dehalogenase, type II (M438DRAFT_324575), mRNA	74.251
NODE_9_g3539	Neohortaea acidophila caspase / domain-containing protein (BDY17DRAFT_300256), mRNA	79.291
NODE_9_g3542	Aureobasidium pullulans EXF-150 / uncharacterized protein (M438DRAFT_336689), partial mRNA	73.16
NODE_9_g3549	Aureobasidium subglaciale EXF-2481 / hypothetical protein partial mRNA	72.881
NODE_9_g3552	Paraphaeosphaeria sporulosa / hypothetical protein partial mRNA	83.871
NODE_9_g3555	Zasmidium cellare ATCC 36951 / uncharacterized protein (M409DRAFT_64771), partial mRNA	80.328
NODE_9_g3556	Alternaria arborescens / Vacuolar fusion protein (AA0111_g270), partial mRNA	73.517
NODE_9_g3560	Sphaerulina musiva SO2202 / uncharacterized protein (SEPMUDRAFT_151885), mRNA	82.49
NODE_9_g3561	Aureobasidium subglaciale EXF-2481 / hypothetical protein partial mRNA	82.329
NODE_9_g3562	Neohortaea acidophila / serine hydrolase FSH (BDY17DRAFT_299988), mRNA	84.746
NODE_9_g3563	Diplodia corticola / adenosylmethionine-8-amino-7-oxononanoate aminotransferase (BKCO1_500083), partial mRNA	74.94
NODE_9_g3564	Colletotrichum higginsianum IMI 349063 / Aminotransferase class I and II mRNA	77.966
NODE_9_g3565	Phialemoniopsis curvata / uncharacterized protein (E0L32_004380), partial mRNA	77.636
NODE_9_g3566	Pseudocercospora fijiensis CIRAD86 / uncharacterized protein (MYCFIDRAFT_216824), partial mRNA	83
NODE_9_g3567	Diplodia corticola / atp-dependent rna helicase (BKCO1_5000120), partial mRNA	74.113
NODE_9_g3572	Exophiala spinifera / hypothetical protein partial mRNA	72.143
NODE_9_g3577	Colletotrichum graminicola M1.001 / enoyl-CoA hydratase/isomerase partial mRNA	85.246
NODE_9_g3578	Coniosporium apollinis CBS 100218 / hypothetical protein partial mRNA	78.765
NODE_9_g3580	Zasmidium cellare ATCC 36951 / uncharacterized protein (M409DRAFT_66710), partial mRNA	90.909
NODE_9_g3581	Eremomyces bilateralis CBS 781.70 / chitinase (P152DRAFT_459697), mRNA	79.115
NODE_9_g3584	Baudoinia panamericana UAMH 10762 / uncharacterized protein (BAUCODRAFT_30792), mRNA	75.504
NODE_9_g3585	Pseudovirgaria hyperparasitica / Clavaminate synthase-like protein (EJ05DRAFT_476504), mRNA	75.822
NODE_9_g3586	Aureobasidium namibiae CBS 147.97 / phosphoglycerate mutase, 2,3-bisphosphoglycerate-independent partial mRNA	80.168
NODE_9_g3588	Diplodia corticola / pdcd2-c domain-containing protein (BKCO1_500071), partial mRNA	85.841
NODE_9_g3589	Aureobasidium namibiae CBS 147.97 / eukaryotic translation initiation factor 3 subunit K partial mRNA	80.972
NODE_9_g3591	Zymoseptoria tritici IPO323 / transcription initiation factor TFIID, subunit TAF5 (TAFV2401), mRNA	73.52
NODE_9_g3601	Westerdykella ornata / AAA-domain-containing protein (EI97DRAFT_431607), mRNA	78.002
NODE_9_g3602	Lasiodiplodia theobromae / Serine palmitoyl transferase subunit (LTHEOB_4951), partial mRNA	72.721
NODE_9_g3603	Aaosphaeria arxii CBS 175.79 / uncharacterized protein (BU24DRAFT_413324), partial mRNA	73.81
NODE_9_g3604	Aplosporella prunicola CBS 121167 / uncharacterized protein (K452DRAFT_284804), mRNA	79.238
NODE_9_g3605	Aureobasidium pullulans EXF-150 / polyketide synthase (M438DRAFT_46967), mRNA	77.305
NODE_9_g3606	Diplodia corticola / transcription factor cmr1 (BKCO1_5000210), partial mRNA	72.412
NODE_9_g3607	Quercus suber / trihydroxynaphthalene reductase-like (LOC112020408), mRNA	87.032
NODE_9_g3610	Pseudocercospora fijiensis CIRAD86 / uncharacterized protein (MYCFIDRAFT_79373), partial mRNA	80.719
NODE_9_g3611	Coniosporium apollinis CBS 100218 / hypothetical protein partial mRNA	72.376
NODE_9_g3612	Aureobasidium namibiae CBS 147.97 / eukaryotic translation initiation factor 3, subunit 6 partial mRNA	81.665
NODE_9_g3613	Zymoseptoria tritici IPO323 / uncharacterized protein (MYCGRDRAFT_96701), partial mRNA	76.891
NODE_9_g3614	Coniosporium apollinis CBS 100218 / hypothetical protein partial mRNA	79.245
NODE_9_g3616	Neohortaea acidophila / uracil-DNA glycosylase-like protein (BDY17DRAFT_318057), partial mRNA	75.958
NODE_9_g3618	Cyphellophora europaea CBS 101466 / hypothetical protein partial mRNA	71.154
NODE_9_g3619	Aureobasidium pullulans EXF-150 / 1,3-beta-glucan synthase component GLS1 (M438DRAFT_303277), mRNA	82.6
NODE_9_g3620	Pseudocercospora fijiensis CIRAD86 / glycoside hydrolase family 72 carbohydrate-binding module family 43 protein (MYCFIDRAFT_87294), mRNA	75.317
NODE_9_g3622	Drosophila ficusphila / protein HEXIM1 (LOC108092209), mRNA	100
NODE_9_g3623	Aureobasidium namibiae CBS 147.97 / MFS transporter partial mRNA	81.675
NODE_9_g3624	Parastagonospora nodorum SN15 / hypothetical protein (SNOG_15707), partial mRNA	78.333
NODE_9_g3625	Quercus suber / probable family 17 glucosidase SCW10 (LOC112034795), mRNA	72.973
NODE_9_g3626	Neohortaea acidophila / ras small GTPase (BDY17DRAFT_252743), partial mRNA	79.412
NODE_9_g3627	Lasiodiplodia theobromae / DNA polymerase epsilon catalytic subunit a (LTHEOB_1774), partial mRNA	77.033
NODE_9_g3628	Aureobasidium subglaciale EXF-2481 / hypothetical protein mRNA	78.485
NODE_9_g3629	Eremomyces bilateralis CBS 781.70 / DUF367-domain-containing protein (P152DRAFT_489706), partial mRNA	72.608
NODE_9_g3631	Thermothielavioides terrestris NRRL 8126 / uncharacterized protein (THITE_2117346), mRNA	86.765
NODE_9_g3637	Aureobasidium pullulans EXF-150 / serine hydroxymethyltransferase (M438DRAFT_348408), mRNA	86.576
NODE_9_g3638	Zymoseptoria tritici IPO323 / uncharacterized protein (MYCGRDRAFT_111281), partial mRNA	77.688
NODE_9_g3639	Baudoinia panamericana UAMH 10762 / uncharacterized protein (BAUCODRAFT_145396), partial mRNA	77.366
NODE_9_g3640	Colletotrichum graminicola M1.001 / Sec7 domain-containing protein partial mRNA	78.824
NODE_9_g3646	Bipolaris sorokiniana ND90Pr /uncharacterized protein (COCSADRAFT_79465), partial mRNA	81.982
NODE_9_g3650	Didymella exigua CBS 183.55 / ATP-dependent DNA ligase (M421DRAFT_61948), partial mRNA	73.842
NODE_9_g3653	Lindgomyces ingoldianus / TPR-like protein (BDR25DRAFT_287459), partial mRNA	77.976
NODE_9_g3654	Marssonina brunnea f. sp. 'multigermtubi' MB_m1 / CDP-diacylglycerol-serine O-phosphatidyltransferase (MBM_06874), mRNA	78.33
NODE_9_g3656	Aureobasidium pullulans EXF-150 / Nrap protein (M438DRAFT_285678), partial mRNA	73.898
NODE_9_g3659	Aureobasidium subglaciale EXF-2481 / hypothetical protein mRNA	72.25
NODE_9_g3660	Alternaria arborescens / L-aspartate decarboxylase (AA0111_g7444), partial mRNA	83.333
NODE_9_g3661	Aureobasidium subglaciale EXF-2481 / hypothetical protein partial mRNA	74.312
NODE_9_g3662	Zymoseptoria tritici IPO323 / uncharacterized protein (MYCGRDRAFT_88062), partial mRNA	77.687
NODE_9_g3664	Guillardia theta CCMP2712 / hypothetical protein (GUITHDRAFT_157541) mRNA, complete cds	94.34
NODE_9_g3666	Ramularia collo-cygni / related to transcription factor ASK10 (RCC_04531), partial mRNA	72.706
NODE_9_g3668	Aureobasidium pullulans EXF-150 / Gar1-domain-containing protein (M438DRAFT_358364), partial mRNA	83.673
NODE_9_g3669	Aureobasidium pullulans EXF-150 / threonyl-tRNA synthetase (M438DRAFT_280579), partial mRNA	81.537
NODE_9_g3670	Zasmidium cellare ATCC 36951 / uncharacterized protein (M409DRAFT_19940), partial mRNA	76.426
NODE_9_g3673	Parastagonospora nodorum SN15 / hypothetical protein (SNOG_12004), partial mRNA	75.094
NODE_9_g3675	Fonsecaea monophora / hypothetical protein (AYO21_08658), partial mRNA	71.843
NODE_9_g3676	Spinacia oleracea / NAC transcription factor 25-like (LOC110791839), mRNA	100
NODE_9_g3681	Aureobasidium namibiae CBS 147.97 / importin subunit beta-3 partial mRNA	74.136
NODE_9_g3682	Aureobasidium subglaciale EXF-2481 / hypothetical protein mRNA	78.96
NODE_9_g3685	Trematosphaeria pertusa / SAICAR synthase-like protein (BU26DRAFT_421646), partial mRNA	74.98
NODE_9_g3687	Aureobasidium subglaciale EXF-2481 / glycoside hydrolase family 53 protein partial mRNA	71.2
NODE_9_g3688	Aureobasidium pullulans EXF-150 / CBS-domain-containing protein (M438DRAFT_342205), mRNA	75.513
NODE_9_g3689	Alternaria arborescens / hypothetical protein (AA0111_g63), partial mRNA	90.805
NODE_9_g3690	Lasiodiplodia theobromae / uncharacterized protein (LTHEOB_1752), partial mRNA	75.368
NODE_9_g3691	Coniosporium apollinis CBS 100218 / hypothetical protein partial mRNA	72.172
NODE_9_g3692	Dothidotthia symphoricarpi CBS 119687 / nitrate transporter-like protein (P153DRAFT_378454), partial mRNA	73.864
NODE_9_g3693	Sphaerulina musiva SO2202 / mitochondrial intermediate peptidase (SEPMUDRAFT_136239), partial mRNA	72.534
NODE_9_g3695	Aureobasidium pullulans EXF-150 / 26S proteasome subunit P45 (M438DRAFT_349178), mRNA	83.161
NODE_9_g3696	Aureobasidium pullulans EXF-150 / ribosomal protein S1 (M438DRAFT_349180), mRNA	91.808
NODE_9_g3697	Sodiomyces alkalinus F11 / hypothetical protein (SODALDRAFT_311108), mRNA	91.489
NODE_9_g3698	Baudoinia panamericana UAMH 10762 / uncharacterized protein (BAUCODRAFT_34224), mRNA	73.538
NODE_9_g3700	Diplodia corticola / beta-fructofuranosidase (BKCO1_3400094), partial mRNA	73.162
NODE_9_g3701	Pseudocercospora fijiensis CIRAD86 / uncharacterized protein (MYCFIDRAFT_32111), partial mRNA	75.681
NODE_9_g3702	Pestalotiopsis fici W106-1 / hypothetical protein mRNA	74.386
NODE_9_g3703	Fonsecaea multimorphosa CBS 102226 / hypothetical protein partial mRNA	94.595
NODE_9_g3704	Aspergillus heteromorphus CBS 117.55 / uncharacterized protein (BO70DRAFT_306543), mRNA	70.903
NODE_9_g3705	Exophiala xenobiotica / hypothetical protein mRNA	76.389
NODE_9_g3706	Exophiala spinifera / hypothetical protein partial mRNA	77.941
NODE_9_g3707	Exophiala xenobiotica / hypothetical protein mRNA	75.171
NODE_9_g3708	Diplodia corticola / polysaccharide deacetylase family protein (BKCO1_9500012), partial mRNA	80.635
NODE_9_g3709	Colletotrichum orchidophilum / FAD binding domain-containing protein (CORC01_03011), partial mRNA	73.099
NODE_9_g3710	Diplodia corticola / zinc metalloproteinase (BKCO1_5000187), partial mRNA	73.324
NODE_9_g3711	Cercospora beticola / putative mitochondrial carrier (CB0940_09620), mRNA	70.913
NODE_9_g3712	Didymella exigua CBS 183.55 / mitochondrial glyco protein (M421DRAFT_62006), partial mRNA	73.19
NODE_9_g3713	Parastagonospora nodorum SN15 / hypothetical protein (SNOG_14603), partial mRNA	78.694
NODE_9_g3714	Cercospora beticola / Autophagy-related protein 22-2 (CB0940_09641), mRNA	72.607
NODE_9_g3716	Aureobasidium pullulans EXF-150 / uncharacterized protein (M438DRAFT_241854), partial mRNA	77.74
[truncated: 2,024 more rows]
